# Supplementary material for: Whole-Genome Resequencing Reveals Selection Signal Related to Sheep Wool Fineness
Source: Animals (Basel). 2023 Sep 16;13(18):2944. doi: 10.3390/ani13182944 (PMC10526036; doi:10.3390/ani13182944)
Supplement: Supplementary file 1 [file animals-13-02944-s001.zip]

Archive with 1 entries (1 files):
- animals-2568139-supplementary.xlsx
