# Supplementary material for: Whole-Genome Resequencing Reveals Selection Signal Related to Sheep Wool Fineness
Source: Animals (Basel). 2023 Sep 16;13(18):2944. doi: 10.3390/ani13182944 (PMC10526036; doi:10.3390/ani13182944)
Supplement: Supplementary file 1 [file animals-13-02944-s001.zip › animals-2568139-supplementary.xlsx]

## Sheet: Table S1
CHROM	BIN_START	BIN_END	log2(pia/pib)	fst	rnaID	gene
22	22880001	22920000	0.597594	0.330301	rna-XM_004020324.5	SUFU
22	22880001	22920000	0.597594	0.330301	rna-XM_015103389.3	SUFU
22	22880001	22920000	0.597594	0.330301	rna-XM_015103390.3	SUFU
22	22880001	22920000	0.597594	0.330301	rna-XM_042238854.1	SUFU
8	47720001	47760000	0.661212	0.301909	rna-XM_004011272.5	CASP8AP2
8	47720001	47760000	0.661212	0.301909	rna-XM_012182768.3	CASP8AP2
8	6400001	6440000	0.589841	0.284552	rna-XM_027972300.2	LCA5
8	6400001	6440000	0.589841	0.284552	rna-XM_042253161.1	LCA5
15	56800001	56840000	1.27486	0.280068	rna-XM_004016355.5	CCDC34
22	22900001	22940000	0.922527	0.272149	rna-XM_004020324.5	SUFU
22	22900001	22940000	0.922527	0.272149	rna-XM_015103389.3	SUFU
22	22900001	22940000	0.922527	0.272149	rna-XM_015103390.3	SUFU
22	22900001	22940000	0.922527	0.272149	rna-XM_042238854.1	SUFU
X	23240001	23280000	0.556761	0.269267	rna-XM_012106423.4	POLA1
X	23240001	23280000	0.556761	0.269267	rna-XM_042242229.1	POLA1
X	23220001	23260000	0.678159	0.268562	rna-XM_012106423.4	POLA1
X	23220001	23260000	0.678159	0.268562	rna-XM_042242229.1	POLA1
8	47700001	47740000	0.70344	0.267902	rna-XM_004011272.5	CASP8AP2
8	47700001	47740000	0.70344	0.267902	rna-XM_012182768.3	CASP8AP2
8	47700001	47740000	0.70344	0.267902	rna-XM_042253397.1	BACH2
8	47700001	47740000	0.70344	0.267902	rna-XM_042253398.1	BACH2
8	47700001	47740000	0.70344	0.267902	rna-XM_042253399.1	BACH2
8	47700001	47740000	0.70344	0.267902	rna-XM_042253400.1	BACH2
3	133420001	133460000	0.689011	0.267614	rna-XM_004006314.5	EIF4B
3	133420001	133460000	0.689011	0.267614	rna-XM_012174206.4	EIF4B
22	22860001	22900000	0.663841	0.260182	rna-XM_004020147.4	ACTR1A
22	22860001	22900000	0.663841	0.260182	rna-XM_004020324.5	SUFU
22	22860001	22900000	0.663841	0.260182	rna-XM_015103389.3	SUFU
22	22860001	22900000	0.663841	0.260182	rna-XM_015103390.3	SUFU
22	22860001	22900000	0.663841	0.260182	rna-XM_042238852.1	MFSD13A
22	22860001	22900000	0.663841	0.260182	rna-XM_042238853.1	MFSD13A
22	22860001	22900000	0.663841	0.260182	rna-XM_042238854.1	SUFU
3	133400001	133440000	0.424024	0.259991	rna-XM_004006314.5	EIF4B
3	133400001	133440000	0.424024	0.259991	rna-XM_012174206.4	EIF4B
10	2620001	2660000	1.80824	0.259032	rna-XM_027973505.2	DIAPH3
10	2620001	2660000	1.80824	0.259032	rna-XM_042254617.1	DIAPH3
10	2620001	2660000	1.80824	0.259032	rna-XM_042254619.1	DIAPH3
18	65420001	65460000	1.45621	0.258609	rna-XM_027957439.2	LOC105605780
1	192440001	192480000	1.05349	0.252968	rna-XM_012096592.4	DLG1
1	192440001	192480000	1.05349	0.252968	rna-XM_012096594.4	DLG1
1	192440001	192480000	1.05349	0.252968	rna-XM_012096615.4	DLG1
1	192440001	192480000	1.05349	0.252968	rna-XM_012096620.4	DLG1
1	192440001	192480000	1.05349	0.252968	rna-XM_012096623.4	DLG1
1	192440001	192480000	1.05349	0.252968	rna-XM_027957031.2	DLG1
1	192440001	192480000	1.05349	0.252968	rna-XM_027957032.2	DLG1
1	192440001	192480000	1.05349	0.252968	rna-XM_027957046.2	DLG1
1	192440001	192480000	1.05349	0.252968	rna-XM_027957051.2	DLG1
1	192440001	192480000	1.05349	0.252968	rna-XM_027957064.2	DLG1
1	192440001	192480000	1.05349	0.252968	rna-XM_027957069.2	DLG1
1	192440001	192480000	1.05349	0.252968	rna-XM_027957076.2	DLG1
1	192440001	192480000	1.05349	0.252968	rna-XM_027957078.2	DLG1
1	192440001	192480000	1.05349	0.252968	rna-XM_042232823.1	DLG1
1	192440001	192480000	1.05349	0.252968	rna-XM_042232830.1	DLG1
1	78000001	78040000	0.609434	0.251916	rna-XM_004002233.5	LOC101113636
X	23160001	23200000	1.09764	0.250507	rna-XM_012106423.4	POLA1
X	23160001	23200000	1.09764	0.250507	rna-XM_042242229.1	POLA1
8	47740001	47780000	0.56971	0.247287	rna-XM_004011272.5	CASP8AP2
8	47740001	47780000	0.56971	0.247287	rna-XM_012182768.3	CASP8AP2
8	47740001	47780000	0.56971	0.247287	rna-XM_012182781.4	MDN1
3	133760001	133800000	0.714044	0.245386	rna-XM_004006323.5	LOC101110219
3	133760001	133800000	0.714044	0.245386	rna-XM_004006324.5	KRT74
3	133760001	133800000	0.714044	0.245386	rna-XM_042246694.1	LOC101110219
X	23140001	23180000	1.16445	0.240132	rna-XM_012106423.4	POLA1
X	23140001	23180000	1.16445	0.240132	rna-XM_042242229.1	POLA1
15	56820001	56860000	0.904713	0.237655	rna-XM_004016355.5	CCDC34
15	56820001	56860000	0.904713	0.237655	rna-XM_027979577.2	LGR4
15	56820001	56860000	0.904713	0.237655	rna-XM_042233302.1	LGR4
3	131700001	131740000	1.49795	0.234013	rna-XM_012174132.3	LOC101118004
15	42400001	42440000	0.851031	0.233904	rna-XM_015101036.3	SBF2
15	42400001	42440000	0.851031	0.233904	rna-XM_015101037.3	SBF2
15	42400001	42440000	0.851031	0.233904	rna-XM_042233068.1	SBF2
18	65400001	65440000	1.07067	0.233439	rna-XM_027957439.2	LOC105605780
18	65400001	65440000	1.07067	0.233439	rna-XM_042235547.1	EXOC3L4
18	65400001	65440000	1.07067	0.233439	rna-XM_042235548.1	EXOC3L4
18	65400001	65440000	1.07067	0.233439	rna-XM_042235549.1	EXOC3L4
18	65400001	65440000	1.07067	0.233439	rna-XM_042235550.1	EXOC3L4
18	65400001	65440000	1.07067	0.233439	rna-XM_042235552.1	EXOC3L4
18	65400001	65440000	1.07067	0.233439	rna-XM_042235553.1	EXOC3L4
18	65400001	65440000	1.07067	0.233439	rna-XM_042235554.1	EXOC3L4
18	65400001	65440000	1.07067	0.233439	rna-XM_042235555.1	EXOC3L4
18	65400001	65440000	1.07067	0.233439	rna-XM_042235556.1	EXOC3L4
18	65440001	65480000	1.36456	0.231997	rna-XM_027957442.2	LOC105605761
18	65440001	65480000	1.36456	0.231997	rna-XM_027957443.2	LOC105605761
18	65440001	65480000	1.36456	0.231997	rna-XM_027957444.2	LOC105605761
18	65440001	65480000	1.36456	0.231997	rna-XM_042234992.1	LOC114109056
18	65440001	65480000	1.36456	0.231997	rna-XM_042235557.1	LOC105605761
18	65440001	65480000	1.36456	0.231997	rna-XM_042235558.1	LOC105605761
18	65440001	65480000	1.36456	0.231997	rna-XM_042235559.1	LOC105605761
18	65440001	65480000	1.36456	0.231997	rna-XM_042235560.1	LOC105605761
6	70260001	70300000	0.745348	0.226968	rna-XM_004009829.4	CHIC2
2	117720001	117760000	0.764046	0.226861	rna-XM_004004489.5	WDR33
2	117720001	117760000	0.764046	0.226861	rna-XM_012130457.4	WDR33
2	117720001	117760000	0.764046	0.226861	rna-XM_012130478.4	WDR33
2	117720001	117760000	0.764046	0.226861	rna-XM_012130484.4	WDR33
2	117720001	117760000	0.764046	0.226861	rna-XM_042243594.1	WDR33
2	117720001	117760000	0.764046	0.226861	rna-XM_042243595.1	WDR33
2	117720001	117760000	0.764046	0.226861	rna-XM_042243597.1	WDR33
X	23180001	23220000	0.844561	0.225322	rna-XM_012106423.4	POLA1
X	23180001	23220000	0.844561	0.225322	rna-XM_042242229.1	POLA1
3	131640001	131680000	0.589724	0.223457	rna-XM_004006265.5	METAP2
3	131640001	131680000	0.589724	0.223457	rna-XM_027967213.2	USP44
15	42380001	42420000	0.959979	0.222163	rna-XM_015101036.3	SBF2
15	42380001	42420000	0.959979	0.222163	rna-XM_015101037.3	SBF2
15	42380001	42420000	0.959979	0.222163	rna-XM_042233068.1	SBF2
13	8820001	8860000	0.460838	0.219105	rna-XM_027976486.2	MACROD2
13	8820001	8860000	0.460838	0.219105	rna-XM_042230293.1	MACROD2
1	78080001	78120000	0.971423	0.216292	rna-XM_004002236.5	LOC101114226
1	78080001	78120000	0.971423	0.216292	rna-XM_012177153.4	LOC101114226
4	44120001	44160000	0.943058	0.214867	rna-XM_042249305.1	MAGI2
15	42480001	42520000	0.802541	0.214439	rna-XM_015101036.3	SBF2
15	42480001	42520000	0.802541	0.214439	rna-XM_015101037.3	SBF2
15	42480001	42520000	0.802541	0.214439	rna-XM_042233068.1	SBF2
23	37620001	37660000	0.421362	0.214117	rna-XM_004020631.4	LPIN2
23	37620001	37660000	0.421362	0.214117	rna-XM_012103527.4	LPIN2
23	37620001	37660000	0.421362	0.214117	rna-XM_015103646.3	EMILIN2
23	37620001	37660000	0.421362	0.214117	rna-XM_027960822.2	LPIN2
23	37620001	37660000	0.421362	0.214117	rna-XM_027960823.2	LPIN2
23	37620001	37660000	0.421362	0.214117	rna-XM_042239645.1	EMILIN2
23	37620001	37660000	0.421362	0.214117	rna-XM_042239646.1	LPIN2
23	37620001	37660000	0.421362	0.214117	rna-XM_042239647.1	LPIN2
23	37620001	37660000	0.421362	0.214117	rna-XM_042239648.1	LPIN2
23	37620001	37660000	0.421362	0.214117	rna-XM_042239649.1	LPIN2
23	37620001	37660000	0.421362	0.214117	rna-XM_042239650.1	LPIN2
23	37620001	37660000	0.421362	0.214117	rna-XM_042239651.1	LPIN2
23	37620001	37660000	0.421362	0.214117	rna-XM_042239652.1	LPIN2
23	37620001	37660000	0.421362	0.214117	rna-XM_042239653.1	LPIN2
23	37620001	37660000	0.421362	0.214117	rna-XM_042239654.1	LPIN2
23	37620001	37660000	0.421362	0.214117	rna-XM_042239655.1	LPIN2
18	65820001	65860000	0.604977	0.213732	rna-XM_004018005.5	MARK3
18	65820001	65860000	0.604977	0.213732	rna-XM_004018006.5	MARK3
18	65820001	65860000	0.604977	0.213732	rna-XM_004018007.5	MARK3
18	65820001	65860000	0.604977	0.213732	rna-XM_004018008.5	MARK3
18	65820001	65860000	0.604977	0.213732	rna-XM_012099079.4	MARK3
18	65820001	65860000	0.604977	0.213732	rna-XM_012099084.4	MARK3
18	65820001	65860000	0.604977	0.213732	rna-XM_012099086.4	MARK3
18	65820001	65860000	0.604977	0.213732	rna-XM_042235570.1	MARK3
X	23120001	23160000	1.07917	0.213338	rna-XM_012106423.4	POLA1
X	23120001	23160000	1.07917	0.213338	rna-XM_042242229.1	POLA1
X	23200001	23240000	0.84964	0.213015	rna-XM_012106423.4	POLA1
X	23200001	23240000	0.84964	0.213015	rna-XM_042242229.1	POLA1
3	124440001	124480000	0.899932	0.212203	rna-XM_004006241.4	TMTC3
3	124440001	124480000	0.899932	0.212203	rna-XM_012174052.3	TMTC3
3	18780001	18820000	0.52554	0.208283	rna-XM_004005674.5	ITGB1BP1
3	18780001	18820000	0.52554	0.208283	rna-XM_004005675.4	CPSF3
3	18780001	18820000	0.52554	0.208283	rna-XM_012164296.4	ITGB1BP1
3	18780001	18820000	0.52554	0.208283	rna-XM_027966503.2	ASAP2
3	18780001	18820000	0.52554	0.208283	rna-XM_027966504.2	ASAP2
3	18780001	18820000	0.52554	0.208283	rna-XM_027966505.2	ASAP2
3	18780001	18820000	0.52554	0.208283	rna-XM_027966506.2	ASAP2
3	18780001	18820000	0.52554	0.208283	rna-XM_042245765.1	ASAP2
3	18780001	18820000	0.52554	0.208283	rna-XM_042245767.1	CPSF3
3	18780001	18820000	0.52554	0.208283	rna-XM_042245768.1	CPSF3
3	18780001	18820000	0.52554	0.208283	rna-XM_042245769.1	ITGB1BP1
3	18780001	18820000	0.52554	0.208283	rna-XM_042245770.1	ITGB1BP1
8	6380001	6420000	0.936686	0.207746	rna-XM_027972300.2	LCA5
8	6380001	6420000	0.936686	0.207746	rna-XM_042253161.1	LCA5
15	42500001	42540000	0.866028	0.207303	rna-XM_015101036.3	SBF2
15	42500001	42540000	0.866028	0.207303	rna-XM_015101037.3	SBF2
15	42500001	42540000	0.866028	0.207303	rna-XM_042233068.1	SBF2
15	1800001	1840000	0.986968	0.205825	rna-XM_004015961.5	GRIA4
15	1800001	1840000	0.986968	0.205825	rna-XM_012095291.4	GRIA4
15	1800001	1840000	0.986968	0.205825	rna-XM_027979122.2	GRIA4
15	1800001	1840000	0.986968	0.205825	rna-XM_027979123.2	GRIA4
15	1800001	1840000	0.986968	0.205825	rna-XM_042232826.1	GRIA4
10	52680001	52720000	0.990909	0.205208	rna-NM_001082595.1	CLN5
10	52680001	52720000	0.990909	0.205208	rna-XM_012184798.4	ACOD1
10	52680001	52720000	0.990909	0.205208	rna-XM_012184800.4	ACOD1
10	52680001	52720000	0.990909	0.205208	rna-XM_027973500.2	CLN5
2	117740001	117780000	0.580133	0.204597	rna-XM_004004489.5	WDR33
2	117740001	117780000	0.580133	0.204597	rna-XM_012130457.4	WDR33
2	117740001	117780000	0.580133	0.204597	rna-XM_012130478.4	WDR33
2	117740001	117780000	0.580133	0.204597	rna-XM_012130484.4	WDR33
2	117740001	117780000	0.580133	0.204597	rna-XM_042243594.1	WDR33
X	124960001	125000000	0.721046	0.201498	rna-XM_012107546.4	AMMECR1
X	124960001	125000000	0.721046	0.201498	rna-XM_042242389.1	AMMECR1
18	65380001	65420000	0.981708	0.199939	rna-XM_027957278.2	LBHD2
18	65380001	65420000	0.981708	0.199939	rna-XM_042235547.1	EXOC3L4
18	65380001	65420000	0.981708	0.199939	rna-XM_042235548.1	EXOC3L4
18	65380001	65420000	0.981708	0.199939	rna-XM_042235549.1	EXOC3L4
18	65380001	65420000	0.981708	0.199939	rna-XM_042235550.1	EXOC3L4
18	65380001	65420000	0.981708	0.199939	rna-XM_042235552.1	EXOC3L4
18	65380001	65420000	0.981708	0.199939	rna-XM_042235553.1	EXOC3L4
18	65380001	65420000	0.981708	0.199939	rna-XM_042235554.1	EXOC3L4
18	65380001	65420000	0.981708	0.199939	rna-XM_042235555.1	EXOC3L4
18	65380001	65420000	0.981708	0.199939	rna-XM_042235556.1	EXOC3L4
3	133780001	133820000	0.556217	0.196916	rna-NM_001280716.1	KRT71
3	133780001	133820000	0.556217	0.196916	rna-XM_004006324.5	KRT74
5	23300001	23340000	0.486406	0.19677	rna-XM_004008653.5	FBN2
6	70240001	70280000	0.428804	0.195534	rna-XM_004009829.4	CHIC2
15	52220001	52260000	2.55001	0.193671	rna-XM_004016315.5	C2CD3
15	52220001	52260000	2.55001	0.193671	rna-XM_042232756.1	C2CD3
26	36000001	36040000	0.645355	0.193254	rna-XM_027962533.2	ANK1
26	36000001	36040000	0.645355	0.193254	rna-XM_027962534.2	ANK1
26	36000001	36040000	0.645355	0.193254	rna-XM_027962535.2	ANK1
26	36000001	36040000	0.645355	0.193254	rna-XM_027962536.2	ANK1
26	36000001	36040000	0.645355	0.193254	rna-XM_027962537.2	ANK1
26	36000001	36040000	0.645355	0.193254	rna-XM_027962539.2	ANK1
26	36000001	36040000	0.645355	0.193254	rna-XM_027962540.2	ANK1
26	36000001	36040000	0.645355	0.193254	rna-XM_042241369.1	ANK1
26	36000001	36040000	0.645355	0.193254	rna-XM_042241370.1	ANK1
26	36000001	36040000	0.645355	0.193254	rna-XM_042241371.1	ANK1
1	176960001	177000000	1.37026	0.191416	rna-XM_042231110.1	NECTIN3
18	65500001	65540000	0.955763	0.187722	rna-XM_042235561.1	LOC114109057
3	18800001	18840000	0.557032	0.186613	rna-XM_004005675.4	CPSF3
3	18800001	18840000	0.557032	0.186613	rna-XM_042245767.1	CPSF3
3	18800001	18840000	0.557032	0.186613	rna-XM_042245768.1	CPSF3
3	154120001	154160000	1.87305	0.185697	rna-XM_027967479.2	HMGA2
18	2180001	2220000	0.411893	0.184712	rna-XM_015101852.3	ATP10A
18	2180001	2220000	0.411893	0.184712	rna-XM_027956993.2	ATP10A
18	2180001	2220000	0.411893	0.184712	rna-XM_042235015.1	ATP10A
18	2180001	2220000	0.411893	0.184712	rna-XM_042235016.1	ATP10A
20	20180001	20220000	0.493003	0.184303	rna-XM_004018869.5	ADGRF1
20	20180001	20220000	0.493003	0.184303	rna-XM_012100773.4	ADGRF1
20	20180001	20220000	0.493003	0.184303	rna-XM_012100779.4	ADGRF1
20	20180001	20220000	0.493003	0.184303	rna-XM_012100781.4	ADGRF1
20	20180001	20220000	0.493003	0.184303	rna-XM_027958722.2	ADGRF1
20	20180001	20220000	0.493003	0.184303	rna-XM_042236866.1	ADGRF1
20	20180001	20220000	0.493003	0.184303	rna-XM_042236867.1	ADGRF1
20	20180001	20220000	0.493003	0.184303	rna-XM_042236868.1	ADGRF1
1	79220001	79260000	0.751451	0.183947	rna-XM_004002242.5	OLFM3
15	55200001	55240000	0.948196	0.183522	rna-XM_027979566.2	CAPN5
15	55200001	55240000	0.948196	0.183522	rna-XM_027979567.2	CAPN5
15	55200001	55240000	0.948196	0.183522	rna-XM_042233293.1	CAPN5
15	55200001	55240000	0.948196	0.183522	rna-XM_042233294.1	CAPN5
15	55200001	55240000	0.948196	0.183522	rna-XM_042233295.1	CAPN5
X	23260001	23300000	0.81607	0.183061	rna-XM_012106423.4	POLA1
X	23260001	23300000	0.81607	0.183061	rna-XM_027963135.2	ARX
X	23260001	23300000	0.81607	0.183061	rna-XM_042242229.1	POLA1
3	131720001	131760000	0.837747	0.181072	rna-XM_012174132.3	LOC101118004
24	14460001	14500000	0.51649	0.180986	rna-XM_027961200.2	BMERB1
2	101560001	101600000	1.69041	0.180714	rna-XM_015093260.3	ACO1
13	29060001	29100000	0.651971	0.180666	rna-XM_027976660.2	NMT2
13	29060001	29100000	0.651971	0.180666	rna-XM_042230581.1	NMT2
13	29060001	29100000	0.651971	0.180666	rna-XM_042230582.1	NMT2
12	4720001	4760000	0.610108	0.180395	rna-NM_001308575.1	C4BPB
12	4720001	4760000	0.610108	0.180395	rna-XM_027975564.2	C4BPB
12	4720001	4760000	0.610108	0.180395	rna-XM_042256845.1	C4BPB
12	4720001	4760000	0.610108	0.180395	rna-XM_042257027.1	PFKFB2
3	137500001	137540000	0.674193	0.179643	rna-XM_027967393.2	KANSL2
3	137500001	137540000	0.674193	0.179643	rna-XM_027967394.2	KANSL2
6	29600001	29640000	0.735506	0.179245	rna-XM_042251227.1	UNC5C
6	29600001	29640000	0.735506	0.179245	rna-XM_042251228.1	UNC5C
16	19900001	19940000	0.418452	0.178358	rna-XM_027980062.2	PDE4D
16	19900001	19940000	0.418452	0.178358	rna-XM_042233628.1	PDE4D
16	19900001	19940000	0.418452	0.178358	rna-XM_042233629.1	PDE4D
16	19900001	19940000	0.418452	0.178358	rna-XM_042233630.1	PDE4D
16	19900001	19940000	0.418452	0.178358	rna-XM_042233631.1	PDE4D
16	19900001	19940000	0.418452	0.178358	rna-XM_042233632.1	PDE4D
10	2600001	2640000	0.869534	0.17832	rna-XM_027973505.2	DIAPH3
10	2600001	2640000	0.869534	0.17832	rna-XM_042254617.1	DIAPH3
10	2600001	2640000	0.869534	0.17832	rna-XM_042254619.1	DIAPH3
X	23100001	23140000	0.992197	0.17812	rna-XM_012106423.4	POLA1
X	23100001	23140000	0.992197	0.17812	rna-XM_042242229.1	POLA1
10	2640001	2680000	0.733305	0.177725	rna-XM_027973505.2	DIAPH3
10	2640001	2680000	0.733305	0.177725	rna-XM_042254617.1	DIAPH3
10	2640001	2680000	0.733305	0.177725	rna-XM_042254619.1	DIAPH3
4	33920001	33960000	0.921251	0.177695	rna-NM_001009790.1	ABCB1
4	33920001	33960000	0.921251	0.177695	rna-XM_042248303.1	ABCB1
4	33920001	33960000	0.921251	0.177695	rna-XM_042248304.1	ABCB1
4	33920001	33960000	0.921251	0.177695	rna-XM_042248305.1	ABCB1
4	33920001	33960000	0.921251	0.177695	rna-XM_042248306.1	ABCB1
4	33920001	33960000	0.921251	0.177695	rna-XM_042248307.1	ABCB1
4	33920001	33960000	0.921251	0.177695	rna-XM_042248308.1	ABCB1
1	123480001	123520000	0.863981	0.177467	rna-XM_015092372.3	PAXBP1
1	123480001	123520000	0.863981	0.177467	rna-XM_015092373.3	SYNJ1
1	123480001	123520000	0.863981	0.177467	rna-XM_027978236.2	SYNJ1
1	123480001	123520000	0.863981	0.177467	rna-XM_042229548.1	SYNJ1
1	123480001	123520000	0.863981	0.177467	rna-XM_042229549.1	SYNJ1
1	123480001	123520000	0.863981	0.177467	rna-XM_042229550.1	SYNJ1
1	123480001	123520000	0.863981	0.177467	rna-XM_042229551.1	SYNJ1
1	123480001	123520000	0.863981	0.177467	rna-XM_042229552.1	SYNJ1
1	123480001	123520000	0.863981	0.177467	rna-XM_042229553.1	SYNJ1
1	123480001	123520000	0.863981	0.177467	rna-XM_042229554.1	SYNJ1
1	123480001	123520000	0.863981	0.177467	rna-XM_042229560.1	SYNJ1
1	123480001	123520000	0.863981	0.177467	rna-XM_042229570.1	SYNJ1
1	123480001	123520000	0.863981	0.177467	rna-XM_042229580.1	SYNJ1
13	29040001	29080000	0.513078	0.177356	rna-XM_027976660.2	NMT2
13	29040001	29080000	0.513078	0.177356	rna-XM_042230581.1	NMT2
13	29040001	29080000	0.513078	0.177356	rna-XM_042230582.1	NMT2
20	13300001	13340000	0.8633	0.176827	rna-XM_012100599.4	KIF6
20	13300001	13340000	0.8633	0.176827	rna-XM_012100600.4	KIF6
20	13300001	13340000	0.8633	0.176827	rna-XM_042236762.1	KIF6
4	44100001	44140000	1.35806	0.176552	rna-XM_042249305.1	MAGI2
5	23280001	23320000	0.445946	0.17551	rna-XM_004008653.5	FBN2
14	65160001	65200000	0.610323	0.17539	rna-XM_027978868.2	ZNF805
14	65160001	65200000	0.610323	0.17539	rna-XM_027978869.2	LOC121816000
14	65160001	65200000	0.610323	0.17539	rna-XM_042231253.1	LOC121816000
14	65160001	65200000	0.610323	0.17539	rna-XM_042231254.1	LOC121816000
14	65160001	65200000	0.610323	0.17539	rna-XM_042231255.1	LOC121816000
14	65160001	65200000	0.610323	0.17539	rna-XM_042231256.1	LOC121816000
14	65160001	65200000	0.610323	0.17539	rna-XM_042231257.1	LOC121816000
14	65160001	65200000	0.610323	0.17539	rna-XM_042231285.1	AURKC
2	101540001	101580000	1.73453	0.175154	rna-XM_015093260.3	ACO1
X	124980001	125020000	0.696679	0.174835	rna-XM_012107546.4	AMMECR1
X	124980001	125020000	0.696679	0.174835	rna-XM_042242389.1	AMMECR1
1	38200001	38240000	1.0661	0.17428	rna-XM_004002036.5	ATG4C
1	38200001	38240000	1.0661	0.17428	rna-XM_012164245.4	ATG4C
1	38200001	38240000	1.0661	0.17428	rna-XM_012164395.4	ATG4C
1	38200001	38240000	1.0661	0.17428	rna-XM_042249022.1	ATG4C
1	38200001	38240000	1.0661	0.17428	rna-XM_042249026.1	ATG4C
1	38200001	38240000	1.0661	0.17428	rna-XM_042249033.1	ATG4C
1	38200001	38240000	1.0661	0.17428	rna-XM_042249041.1	ATG4C
1	38200001	38240000	1.0661	0.17428	rna-XM_042249052.1	ATG4C
1	38200001	38240000	1.0661	0.17428	rna-XM_042249056.1	ATG4C
1	38200001	38240000	1.0661	0.17428	rna-XM_042249061.1	ATG4C
1	38200001	38240000	1.0661	0.17428	rna-XM_042249068.1	ATG4C
1	38200001	38240000	1.0661	0.17428	rna-XM_042249079.1	ATG4C
12	40560001	40600000	0.532452	0.173076	rna-XM_012187296.3	VPS13D
12	40560001	40600000	0.532452	0.173076	rna-XM_042257228.1	VPS13D
12	40560001	40600000	0.532452	0.173076	rna-XM_042257229.1	VPS13D
12	40560001	40600000	0.532452	0.173076	rna-XM_042257230.1	VPS13D
12	40560001	40600000	0.532452	0.173076	rna-XM_042257231.1	VPS13D
12	40560001	40600000	0.532452	0.173076	rna-XM_042257232.1	VPS13D
12	40560001	40600000	0.532452	0.173076	rna-XM_042257233.1	VPS13D
12	40560001	40600000	0.532452	0.173076	rna-XM_042257234.1	VPS13D
12	40560001	40600000	0.532452	0.173076	rna-XM_042257235.1	VPS13D
25	7240001	7280000	0.404785	0.172417	rna-XM_012104993.4	RBM34
25	7240001	7280000	0.404785	0.172417	rna-XM_027962445.2	TOMM20
25	7240001	7280000	0.404785	0.172417	rna-XM_042241148.1	RBM34
10	2840001	2880000	0.459639	0.172056	rna-XM_027973505.2	DIAPH3
10	2840001	2880000	0.459639	0.172056	rna-XM_042254617.1	DIAPH3
10	2840001	2880000	0.459639	0.172056	rna-XM_042254619.1	DIAPH3
18	65800001	65840000	0.42823	0.171864	rna-XM_004018005.5	MARK3
18	65800001	65840000	0.42823	0.171864	rna-XM_004018006.5	MARK3
18	65800001	65840000	0.42823	0.171864	rna-XM_004018007.5	MARK3
18	65800001	65840000	0.42823	0.171864	rna-XM_004018008.5	MARK3
18	65800001	65840000	0.42823	0.171864	rna-XM_012099079.4	MARK3
18	65800001	65840000	0.42823	0.171864	rna-XM_012099084.4	MARK3
18	65800001	65840000	0.42823	0.171864	rna-XM_012099086.4	MARK3
18	65800001	65840000	0.42823	0.171864	rna-XM_042235570.1	MARK3
8	6360001	6400000	1.14899	0.170674	rna-XM_027972300.2	LCA5
8	6360001	6400000	1.14899	0.170674	rna-XM_042253161.1	LCA5
18	65480001	65520000	0.724512	0.170606	rna-XM_027957442.2	LOC105605761
18	65480001	65520000	0.724512	0.170606	rna-XM_027957443.2	LOC105605761
18	65480001	65520000	0.724512	0.170606	rna-XM_027957444.2	LOC105605761
18	65480001	65520000	0.724512	0.170606	rna-XM_042235557.1	LOC105605761
18	65480001	65520000	0.724512	0.170606	rna-XM_042235558.1	LOC105605761
18	65480001	65520000	0.724512	0.170606	rna-XM_042235559.1	LOC105605761
18	65480001	65520000	0.724512	0.170606	rna-XM_042235560.1	LOC105605761
8	26580001	26620000	0.706844	0.169995	rna-XM_004011485.5	SLC16A10
10	2820001	2860000	0.428913	0.16952	rna-XM_027973505.2	DIAPH3
10	2820001	2860000	0.428913	0.16952	rna-XM_042254617.1	DIAPH3
10	2820001	2860000	0.428913	0.16952	rna-XM_042254619.1	DIAPH3
4	44060001	44100000	1.65963	0.169509	rna-XM_042249305.1	MAGI2
3	13520001	13560000	0.737275	0.169338	rna-NM_001009476.1	PTGS1
3	13520001	13560000	0.737275	0.169338	rna-XM_042245235.1	PTGS1
X	100400001	100440000	0.735257	0.16866	rna-XM_012107306.4	PLAC1
X	100400001	100440000	0.735257	0.16866	rna-XM_042242134.1	PLAC1
X	100400001	100440000	0.735257	0.16866	rna-XM_042242135.1	PLAC1
23	37640001	37680000	0.485012	0.168547	rna-XM_004020631.4	LPIN2
23	37640001	37680000	0.485012	0.168547	rna-XM_012103527.4	LPIN2
23	37640001	37680000	0.485012	0.168547	rna-XM_027960822.2	LPIN2
23	37640001	37680000	0.485012	0.168547	rna-XM_027960823.2	LPIN2
23	37640001	37680000	0.485012	0.168547	rna-XM_042239646.1	LPIN2
23	37640001	37680000	0.485012	0.168547	rna-XM_042239647.1	LPIN2
23	37640001	37680000	0.485012	0.168547	rna-XM_042239648.1	LPIN2
23	37640001	37680000	0.485012	0.168547	rna-XM_042239649.1	LPIN2
23	37640001	37680000	0.485012	0.168547	rna-XM_042239650.1	LPIN2
23	37640001	37680000	0.485012	0.168547	rna-XM_042239651.1	LPIN2
23	37640001	37680000	0.485012	0.168547	rna-XM_042239652.1	LPIN2
23	37640001	37680000	0.485012	0.168547	rna-XM_042239653.1	LPIN2
23	37640001	37680000	0.485012	0.168547	rna-XM_042239654.1	LPIN2
23	37640001	37680000	0.485012	0.168547	rna-XM_042239655.1	LPIN2
9	55220001	55260000	0.857847	0.168522	rna-XM_004011754.5	ZC2HC1A
1	92260001	92300000	0.412493	0.168415	rna-XM_042252981.1	SYCP1
15	42360001	42400000	0.939398	0.168343	rna-XM_015101036.3	SBF2
15	42360001	42400000	0.939398	0.168343	rna-XM_015101037.3	SBF2
15	42360001	42400000	0.939398	0.168343	rna-XM_042233068.1	SBF2
15	75380001	75420000	0.69311	0.168291	rna-XM_027979691.2	AMBRA1
15	75380001	75420000	0.69311	0.168291	rna-XM_027979692.2	AMBRA1
15	75380001	75420000	0.69311	0.168291	rna-XM_027979693.2	AMBRA1
15	75380001	75420000	0.69311	0.168291	rna-XM_027979694.2	AMBRA1
15	75380001	75420000	0.69311	0.168291	rna-XM_027979695.2	AMBRA1
15	75380001	75420000	0.69311	0.168291	rna-XM_027979696.2	AMBRA1
15	75380001	75420000	0.69311	0.168291	rna-XM_027979697.2	AMBRA1
1	38180001	38220000	1.00945	0.168074	rna-XM_004002036.5	ATG4C
1	38180001	38220000	1.00945	0.168074	rna-XM_012164245.4	ATG4C
1	38180001	38220000	1.00945	0.168074	rna-XM_012164395.4	ATG4C
1	38180001	38220000	1.00945	0.168074	rna-XM_042249022.1	ATG4C
1	38180001	38220000	1.00945	0.168074	rna-XM_042249026.1	ATG4C
1	38180001	38220000	1.00945	0.168074	rna-XM_042249033.1	ATG4C
1	38180001	38220000	1.00945	0.168074	rna-XM_042249041.1	ATG4C
1	38180001	38220000	1.00945	0.168074	rna-XM_042249052.1	ATG4C
1	38180001	38220000	1.00945	0.168074	rna-XM_042249056.1	ATG4C
1	38180001	38220000	1.00945	0.168074	rna-XM_042249061.1	ATG4C
1	38180001	38220000	1.00945	0.168074	rna-XM_042249068.1	ATG4C
1	38180001	38220000	1.00945	0.168074	rna-XM_042249079.1	ATG4C
15	42460001	42500000	0.971816	0.167643	rna-XM_015101036.3	SBF2
15	42460001	42500000	0.971816	0.167643	rna-XM_015101037.3	SBF2
15	42460001	42500000	0.971816	0.167643	rna-XM_042233068.1	SBF2
1	79240001	79280000	0.937593	0.167378	rna-XM_004002242.5	OLFM3
2	117700001	117740000	0.979642	0.167256	rna-XM_004004489.5	WDR33
2	117700001	117740000	0.979642	0.167256	rna-XM_012130457.4	WDR33
2	117700001	117740000	0.979642	0.167256	rna-XM_012130478.4	WDR33
2	117700001	117740000	0.979642	0.167256	rna-XM_012130484.4	WDR33
2	117700001	117740000	0.979642	0.167256	rna-XM_042243594.1	WDR33
2	117700001	117740000	0.979642	0.167256	rna-XM_042243595.1	WDR33
2	117700001	117740000	0.979642	0.167256	rna-XM_042243597.1	WDR33
8	32340001	32380000	0.469978	0.166352	rna-NM_001256768.1	LIN28B
8	32340001	32380000	0.469978	0.166352	rna-XM_012182375.4	LIN28B
8	32340001	32380000	0.469978	0.166352	rna-XM_015097249.3	LIN28B
8	32340001	32380000	0.469978	0.166352	rna-XM_042253144.1	LIN28B
8	32340001	32380000	0.469978	0.166352	rna-XM_042253145.1	LIN28B
8	32340001	32380000	0.469978	0.166352	rna-XM_042253146.1	LIN28B
7	65460001	65500000	0.462169	0.166242	rna-XM_015096738.3	GCH1
5	43820001	43860000	0.655808	0.165806	rna-XM_012178515.3	SEC24A
5	43820001	43860000	0.655808	0.165806	rna-XM_027970254.2	SEC24A
15	52240001	52280000	2.0791	0.165736	rna-XM_004016315.5	C2CD3
15	52240001	52280000	2.0791	0.165736	rna-XM_042232756.1	C2CD3
10	52660001	52700000	0.410738	0.165042	rna-XM_012184798.4	ACOD1
10	52660001	52700000	0.410738	0.165042	rna-XM_012184800.4	ACOD1
1	110780001	110820000	0.492501	0.164161	rna-XM_015092325.3	FCRL6
12	40580001	40620000	0.669639	0.163683	rna-XM_012187296.3	VPS13D
12	40580001	40620000	0.669639	0.163683	rna-XM_042257228.1	VPS13D
12	40580001	40620000	0.669639	0.163683	rna-XM_042257229.1	VPS13D
12	40580001	40620000	0.669639	0.163683	rna-XM_042257230.1	VPS13D
12	40580001	40620000	0.669639	0.163683	rna-XM_042257231.1	VPS13D
12	40580001	40620000	0.669639	0.163683	rna-XM_042257232.1	VPS13D
12	40580001	40620000	0.669639	0.163683	rna-XM_042257233.1	VPS13D
12	40580001	40620000	0.669639	0.163683	rna-XM_042257234.1	VPS13D
12	40580001	40620000	0.669639	0.163683	rna-XM_042257235.1	VPS13D
1	237460001	237500000	0.439619	0.16278	rna-XM_004003251.5	P2RY12
1	237460001	237500000	0.439619	0.16278	rna-XM_027959291.2	MED12L
1	237460001	237500000	0.439619	0.16278	rna-XM_042235578.1	MED12L
1	237460001	237500000	0.439619	0.16278	rna-XM_042235583.1	MED12L
1	237460001	237500000	0.439619	0.16278	rna-XM_042235591.1	MED12L
1	237460001	237500000	0.439619	0.16278	rna-XM_042235599.1	MED12L
1	237460001	237500000	0.439619	0.16278	rna-XM_042235611.1	MED12L
1	237460001	237500000	0.439619	0.16278	rna-XM_042235634.1	P2RY12
1	237460001	237500000	0.439619	0.16278	rna-XM_042235638.1	P2RY12
1	237460001	237500000	0.439619	0.16278	rna-XM_042235645.1	P2RY12
4	44140001	44180000	1.36893	0.161892	rna-XM_042249305.1	MAGI2
18	65520001	65560000	0.982563	0.161633	rna-XM_027957440.2	LOC101122983
18	65520001	65560000	0.982563	0.161633	rna-XM_027957441.2	LOC101122983
18	65520001	65560000	0.982563	0.161633	rna-XM_042235544.1	LOC101122983
18	65520001	65560000	0.982563	0.161633	rna-XM_042235545.1	LOC101122983
18	65520001	65560000	0.982563	0.161633	rna-XM_042235546.1	LOC101122983
18	65520001	65560000	0.982563	0.161633	rna-XM_042235561.1	LOC114109057
8	47680001	47720000	0.503592	0.161445	rna-XM_042253397.1	BACH2
8	47680001	47720000	0.503592	0.161445	rna-XM_042253398.1	BACH2
8	47680001	47720000	0.503592	0.161445	rna-XM_042253399.1	BACH2
8	47680001	47720000	0.503592	0.161445	rna-XM_042253400.1	BACH2
3	320001	360000	0.565572	0.161304	rna-XM_027966017.2	EHMT1
3	320001	360000	0.565572	0.161304	rna-XM_027966018.2	EHMT1
3	320001	360000	0.565572	0.161304	rna-XM_027966019.2	EHMT1
3	320001	360000	0.565572	0.161304	rna-XM_042245302.1	EHMT1
3	320001	360000	0.565572	0.161304	rna-XM_042245303.1	EHMT1
3	320001	360000	0.565572	0.161304	rna-XM_042245304.1	EHMT1
3	320001	360000	0.565572	0.161304	rna-XM_042245305.1	EHMT1
3	320001	360000	0.565572	0.161304	rna-XM_042245306.1	EHMT1
11	37620001	37660000	0.637762	0.161175	rna-XM_004012805.5	HOXB5
11	37620001	37660000	0.637762	0.161175	rna-XM_027974664.2	HOXB6
15	42440001	42480000	0.92626	0.161138	rna-XM_015101036.3	SBF2
15	42440001	42480000	0.92626	0.161138	rna-XM_015101037.3	SBF2
15	42440001	42480000	0.92626	0.161138	rna-XM_042233068.1	SBF2
1	190960001	191000000	0.408874	0.1601	rna-XM_004002993.5	LMLN
1	190960001	191000000	0.408874	0.1601	rna-XM_042232593.1	LMLN
1	176980001	177020000	0.799453	0.159512	rna-XM_042231110.1	NECTIN3
4	32940001	32980000	0.733119	0.159449	rna-XM_004007792.5	IGF2BP3
4	32940001	32980000	0.733119	0.159449	rna-XM_012176514.4	IGF2BP3
2	84980001	85020000	0.791728	0.158479	rna-XM_015093221.3	BNC2
2	84980001	85020000	0.791728	0.158479	rna-XM_042243467.1	BNC2
2	84980001	85020000	0.791728	0.158479	rna-XM_042243468.1	BNC2
2	84980001	85020000	0.791728	0.158479	rna-XM_042243469.1	BNC2
2	84980001	85020000	0.791728	0.158479	rna-XM_042243470.1	BNC2
2	84980001	85020000	0.791728	0.158479	rna-XM_042243471.1	BNC2
2	84980001	85020000	0.791728	0.158479	rna-XM_042243472.1	BNC2
2	139120001	139160000	1.55476	0.15846	rna-XM_042242706.1	MYO3B
21	40660001	40700000	0.537176	0.158387	rna-XM_027959538.2	PACS1
21	40660001	40700000	0.537176	0.158387	rna-XM_042237650.1	PACS1
21	40660001	40700000	0.537176	0.158387	rna-XM_042237651.1	PACS1
21	40660001	40700000	0.537176	0.158387	rna-XM_042237653.1	PACS1
1	192460001	192500000	0.506869	0.156194	rna-XM_012096592.4	DLG1
1	192460001	192500000	0.506869	0.156194	rna-XM_012096594.4	DLG1
1	192460001	192500000	0.506869	0.156194	rna-XM_012096615.4	DLG1
1	192460001	192500000	0.506869	0.156194	rna-XM_012096620.4	DLG1
1	192460001	192500000	0.506869	0.156194	rna-XM_012096623.4	DLG1
1	192460001	192500000	0.506869	0.156194	rna-XM_027957031.2	DLG1
1	192460001	192500000	0.506869	0.156194	rna-XM_027957032.2	DLG1
1	192460001	192500000	0.506869	0.156194	rna-XM_027957046.2	DLG1
1	192460001	192500000	0.506869	0.156194	rna-XM_027957051.2	DLG1
1	192460001	192500000	0.506869	0.156194	rna-XM_027957064.2	DLG1
1	192460001	192500000	0.506869	0.156194	rna-XM_027957069.2	DLG1
1	192460001	192500000	0.506869	0.156194	rna-XM_027957076.2	DLG1
1	192460001	192500000	0.506869	0.156194	rna-XM_027957078.2	DLG1
1	192460001	192500000	0.506869	0.156194	rna-XM_042232823.1	DLG1
1	192460001	192500000	0.506869	0.156194	rna-XM_042232830.1	DLG1
21	36960001	37000000	0.666079	0.15607	rna-XM_015103143.3	RAB3IL1
21	36960001	37000000	0.666079	0.15607	rna-XM_027959463.2	FADS3
21	36960001	37000000	0.666079	0.15607	rna-XM_027959464.2	FADS3
21	36960001	37000000	0.666079	0.15607	rna-XM_027959542.2	RAB3IL1
21	36960001	37000000	0.666079	0.15607	rna-XM_027959543.2	RAB3IL1
21	36960001	37000000	0.666079	0.15607	rna-XM_042237705.1	RAB3IL1
21	36960001	37000000	0.666079	0.15607	rna-XM_042237706.1	RAB3IL1
21	36960001	37000000	0.666079	0.15607	rna-XM_042237707.1	RAB3IL1
21	26200001	26240000	0.570505	0.155707	rna-XM_027959267.2	PKNOX2
21	26200001	26240000	0.570505	0.155707	rna-XM_027959268.2	PKNOX2
21	26200001	26240000	0.570505	0.155707	rna-XM_042238115.1	PKNOX2
2	69120001	69160000	0.487815	0.154886	rna-XM_004004342.5	DMRT1
2	69120001	69160000	0.487815	0.154886	rna-XM_027963916.2	DMRT1
9	45000001	45040000	0.60065	0.154855	rna-XM_027973014.2	PREX2
3	131620001	131660000	0.52308	0.154576	rna-XM_004006265.5	METAP2
3	131620001	131660000	0.52308	0.154576	rna-XM_027967213.2	USP44
15	42340001	42380000	0.979639	0.154208	rna-XM_015101036.3	SBF2
15	42340001	42380000	0.979639	0.154208	rna-XM_015101037.3	SBF2
15	42340001	42380000	0.979639	0.154208	rna-XM_042233068.1	SBF2
3	225340001	225380000	0.484071	0.15407	rna-XM_027968242.2	MLC1
3	225340001	225380000	0.484071	0.15407	rna-XM_042247908.1	TTLL8
3	225340001	225380000	0.484071	0.15407	rna-XM_042247909.1	MLC1
22	24680001	24720000	0.664745	0.153964	rna-XM_004020330.5	CFAP58
3	300001	340000	0.407706	0.153641	rna-XM_027966017.2	EHMT1
3	300001	340000	0.407706	0.153641	rna-XM_027966018.2	EHMT1
3	300001	340000	0.407706	0.153641	rna-XM_027966019.2	EHMT1
3	300001	340000	0.407706	0.153641	rna-XM_042245302.1	EHMT1
3	300001	340000	0.407706	0.153641	rna-XM_042245303.1	EHMT1
3	300001	340000	0.407706	0.153641	rna-XM_042245304.1	EHMT1
3	300001	340000	0.407706	0.153641	rna-XM_042245305.1	EHMT1
3	300001	340000	0.407706	0.153641	rna-XM_042245306.1	EHMT1
2	73780001	73820000	2.2579	0.153053	rna-XM_004004364.5	RIC1
2	73780001	73820000	2.2579	0.153053	rna-XM_042243427.1	RIC1
2	73780001	73820000	2.2579	0.153053	rna-XM_042243428.1	RIC1
2	73780001	73820000	2.2579	0.153053	rna-XM_042243429.1	RIC1
1	178600001	178640000	0.454203	0.152682	rna-XM_004002922.5	LOC101122319
1	178600001	178640000	0.454203	0.152682	rna-XM_042231379.1	LOC101122319
4	44080001	44120000	1.60214	0.152555	rna-XM_042249305.1	MAGI2
1	117220001	117260000	0.622037	0.15231	rna-XM_042257217.1	LMX1A
15	76040001	76080000	1.19843	0.152213	rna-XM_004016447.5	DDB2
15	76040001	76080000	1.19843	0.152213	rna-XM_012096361.4	DDB2
15	76040001	76080000	1.19843	0.152213	rna-XM_012096362.4	DDB2
15	76040001	76080000	1.19843	0.152213	rna-XM_012096363.4	DDB2
15	76040001	76080000	1.19843	0.152213	rna-XM_012096364.4	DDB2
15	76040001	76080000	1.19843	0.152213	rna-XM_012096366.3	DDB2
15	76040001	76080000	1.19843	0.152213	rna-XM_012096370.4	NR1H3
15	76040001	76080000	1.19843	0.152213	rna-XM_027979711.2	NR1H3
15	76040001	76080000	1.19843	0.152213	rna-XM_027979712.2	NR1H3
15	76040001	76080000	1.19843	0.152213	rna-XM_027979713.2	NR1H3
15	76040001	76080000	1.19843	0.152213	rna-XM_027979714.2	NR1H3
15	76040001	76080000	1.19843	0.152213	rna-XM_027979715.2	NR1H3
15	76040001	76080000	1.19843	0.152213	rna-XM_027979716.2	NR1H3
15	76040001	76080000	1.19843	0.152213	rna-XM_027979717.2	NR1H3
15	76040001	76080000	1.19843	0.152213	rna-XM_027979718.2	DDB2
15	76040001	76080000	1.19843	0.152213	rna-XM_027979719.2	ACP2
15	76040001	76080000	1.19843	0.152213	rna-XM_027979720.2	ACP2
15	76040001	76080000	1.19843	0.152213	rna-XM_027979723.2	MADD
15	76040001	76080000	1.19843	0.152213	rna-XM_042233475.1	NR1H3
15	76040001	76080000	1.19843	0.152213	rna-XM_042233477.1	MADD
15	76040001	76080000	1.19843	0.152213	rna-XM_042233478.1	MADD
15	76040001	76080000	1.19843	0.152213	rna-XM_042233479.1	MADD
15	76040001	76080000	1.19843	0.152213	rna-XM_042233480.1	MADD
15	76040001	76080000	1.19843	0.152213	rna-XM_042233481.1	MADD
15	76040001	76080000	1.19843	0.152213	rna-XM_042233482.1	MADD
15	76040001	76080000	1.19843	0.152213	rna-XM_042233483.1	MADD
15	76040001	76080000	1.19843	0.152213	rna-XM_042233484.1	MADD
15	76040001	76080000	1.19843	0.152213	rna-XM_042233485.1	MADD
15	76040001	76080000	1.19843	0.152213	rna-XM_042233486.1	MADD
15	76040001	76080000	1.19843	0.152213	rna-XM_042233487.1	MADD
15	76040001	76080000	1.19843	0.152213	rna-XM_042233488.1	MADD
15	76040001	76080000	1.19843	0.152213	rna-XM_042233489.1	MADD
15	76040001	76080000	1.19843	0.152213	rna-XM_042233490.1	MADD
15	76040001	76080000	1.19843	0.152213	rna-XM_042233491.1	MADD
15	76040001	76080000	1.19843	0.152213	rna-XM_042233492.1	MADD
15	76040001	76080000	1.19843	0.152213	rna-XM_042233493.1	MADD
15	76040001	76080000	1.19843	0.152213	rna-XM_042233494.1	MADD
15	76040001	76080000	1.19843	0.152213	rna-XM_042233495.1	MADD
15	76040001	76080000	1.19843	0.152213	rna-XM_042233497.1	MADD
15	76040001	76080000	1.19843	0.152213	rna-XM_042233498.1	MADD
15	76040001	76080000	1.19843	0.152213	rna-XM_042233499.1	MADD
15	76040001	76080000	1.19843	0.152213	rna-XM_042233500.1	MADD
15	76040001	76080000	1.19843	0.152213	rna-XM_042233501.1	MADD
15	76040001	76080000	1.19843	0.152213	rna-XM_042233502.1	MADD
15	76040001	76080000	1.19843	0.152213	rna-XM_042233503.1	MADD
15	76040001	76080000	1.19843	0.152213	rna-XM_042233504.1	MADD
15	76040001	76080000	1.19843	0.152213	rna-XM_042233505.1	MADD
15	76040001	76080000	1.19843	0.152213	rna-XM_042233506.1	MADD
15	76040001	76080000	1.19843	0.152213	rna-XM_042233507.1	MADD
15	76040001	76080000	1.19843	0.152213	rna-XM_042233508.1	MADD
15	76040001	76080000	1.19843	0.152213	rna-XM_042233509.1	MADD
15	76040001	76080000	1.19843	0.152213	rna-XM_042233510.1	MADD
15	76040001	76080000	1.19843	0.152213	rna-XM_042233511.1	MADD
15	76040001	76080000	1.19843	0.152213	rna-XM_042233512.1	MADD
15	76040001	76080000	1.19843	0.152213	rna-XM_042233513.1	MADD
15	76040001	76080000	1.19843	0.152213	rna-XM_042233514.1	MADD
18	19480001	19520000	0.662272	0.152107	rna-XM_012099121.4	LOC101121378
8	47760001	47800000	0.663073	0.151691	rna-XM_004011272.5	CASP8AP2
8	47760001	47800000	0.663073	0.151691	rna-XM_012182768.3	CASP8AP2
8	47760001	47800000	0.663073	0.151691	rna-XM_012182781.4	MDN1
1	208640001	208680000	1.38117	0.151683	rna-XM_012098652.4	PIK3CA
1	208640001	208680000	1.38117	0.151683	rna-XM_015092541.3	PIK3CA
1	208640001	208680000	1.38117	0.151683	rna-XM_042234194.1	PIK3CA
8	32360001	32400000	0.928302	0.151291	rna-XM_015097249.3	LIN28B
8	32360001	32400000	0.928302	0.151291	rna-XM_042253144.1	LIN28B
8	32360001	32400000	0.928302	0.151291	rna-XM_042253146.1	LIN28B
X	100380001	100420000	0.63552	0.151227	rna-XM_012107306.4	PLAC1
1	223000001	223040000	0.623741	0.15087	rna-XM_027958732.2	SI
1	223000001	223040000	0.623741	0.15087	rna-XM_042234933.1	SI
1	223000001	223040000	0.623741	0.15087	rna-XM_042234939.1	SI
13	21040001	21080000	0.746077	0.150454	rna-XM_027976592.2	PLXDC2
13	21040001	21080000	0.746077	0.150454	rna-XM_027976593.2	PLXDC2
4	32920001	32960000	0.6434	0.150336	rna-XM_004007792.5	IGF2BP3
4	32920001	32960000	0.6434	0.150336	rna-XM_012176514.4	IGF2BP3
15	56780001	56820000	0.653155	0.150221	rna-XM_004016355.5	CCDC34
NW_024599815.1	60001	100000	0.719307	0.15016	rna-XM_042242617.1	LOC121818481
5	11720001	11760000	0.544583	0.149782	rna-XM_004008500.5	ZNF317
5	11720001	11760000	0.544583	0.149782	rna-XM_042249884.1	ZNF317
24	14440001	14480000	0.563398	0.149733	rna-XM_027961200.2	BMERB1
2	215240001	215280000	1.44176	0.149709	rna-XM_042244199.1	SPAG16
23	36180001	36220000	0.514256	0.149625	rna-NM_001009776.1	ADCYAP1
2	73760001	73800000	2.13832	0.149415	rna-XM_004004364.5	RIC1
2	73760001	73800000	2.13832	0.149415	rna-XM_042243427.1	RIC1
2	73760001	73800000	2.13832	0.149415	rna-XM_042243428.1	RIC1
2	73760001	73800000	2.13832	0.149415	rna-XM_042243429.1	RIC1
X	52120001	52160000	1.06819	0.149028	rna-XM_004022057.5	FAM120C
X	52120001	52160000	1.06819	0.149028	rna-XM_027963299.2	FAM120C
X	52120001	52160000	1.06819	0.149028	rna-XM_042242233.1	FAM120C
X	52120001	52160000	1.06819	0.149028	rna-XM_042242234.1	FAM120C
15	35820001	35860000	0.450357	0.148507	rna-XM_012095685.3	SOX6
15	35820001	35860000	0.450357	0.148507	rna-XM_012095689.3	SOX6
15	35820001	35860000	0.450357	0.148507	rna-XM_015100739.3	SOX6
15	35820001	35860000	0.450357	0.148507	rna-XM_015100740.3	SOX6
15	35820001	35860000	0.450357	0.148507	rna-XM_015100741.3	SOX6
15	35820001	35860000	0.450357	0.148507	rna-XM_027979356.2	SOX6
15	35820001	35860000	0.450357	0.148507	rna-XM_027979357.2	SOX6
15	35820001	35860000	0.450357	0.148507	rna-XM_027979358.2	SOX6
15	35820001	35860000	0.450357	0.148507	rna-XM_027979359.2	SOX6
15	35820001	35860000	0.450357	0.148507	rna-XM_027979360.2	SOX6
15	35820001	35860000	0.450357	0.148507	rna-XM_027979361.2	SOX6
15	35820001	35860000	0.450357	0.148507	rna-XM_027979362.2	SOX6
15	35820001	35860000	0.450357	0.148507	rna-XM_027979363.2	SOX6
15	35820001	35860000	0.450357	0.148507	rna-XM_042232725.1	SOX6
15	35820001	35860000	0.450357	0.148507	rna-XM_042232727.1	SOX6
15	35820001	35860000	0.450357	0.148507	rna-XM_042232728.1	SOX6
15	35820001	35860000	0.450357	0.148507	rna-XM_042232729.1	SOX6
15	35820001	35860000	0.450357	0.148507	rna-XM_042232730.1	SOX6
15	35820001	35860000	0.450357	0.148507	rna-XM_042232732.1	SOX6
15	35820001	35860000	0.450357	0.148507	rna-XM_042232733.1	SOX6
15	35800001	35840000	0.499915	0.1482	rna-XM_012095685.3	SOX6
15	35800001	35840000	0.499915	0.1482	rna-XM_012095689.3	SOX6
15	35800001	35840000	0.499915	0.1482	rna-XM_015100739.3	SOX6
15	35800001	35840000	0.499915	0.1482	rna-XM_015100740.3	SOX6
15	35800001	35840000	0.499915	0.1482	rna-XM_015100741.3	SOX6
15	35800001	35840000	0.499915	0.1482	rna-XM_042232728.1	SOX6
15	35800001	35840000	0.499915	0.1482	rna-XM_042232729.1	SOX6
3	95960001	96000000	0.94338	0.14742	rna-XM_004006087.5	MOB1A
3	95960001	96000000	0.94338	0.14742	rna-XM_027967016.2	BOLA3
3	95960001	96000000	0.94338	0.14742	rna-XM_042248104.1	MOB1A
13	63480001	63520000	0.470004	0.147138	rna-XM_004014504.4	EIF2S2
3	178960001	179000000	0.868894	0.1471	rna-XM_042247188.1	ISX
3	178960001	179000000	0.868894	0.1471	rna-XM_042247189.1	ISX
22	35180001	35220000	0.553936	0.146744	rna-XM_012102986.4	ATRNL1
7	34080001	34120000	0.791072	0.146538	rna-XM_027971670.2	PAK6
7	34080001	34120000	0.791072	0.146538	rna-XM_027971671.2	PAK6
7	34080001	34120000	0.791072	0.146538	rna-XM_027971674.2	ANKRD63
7	34080001	34120000	0.791072	0.146538	rna-XM_027971675.2	PLCB2
7	34080001	34120000	0.791072	0.146538	rna-XM_027971676.2	PLCB2
7	34080001	34120000	0.791072	0.146538	rna-XM_027971677.2	PLCB2
7	34080001	34120000	0.791072	0.146538	rna-XM_042252266.1	PAK6
7	34080001	34120000	0.791072	0.146538	rna-XM_042252267.1	PAK6
7	34080001	34120000	0.791072	0.146538	rna-XM_042252268.1	PAK6
7	34080001	34120000	0.791072	0.146538	rna-XM_042252269.1	PAK6
7	34080001	34120000	0.791072	0.146538	rna-XM_042252270.1	PAK6
7	34080001	34120000	0.791072	0.146538	rna-XM_042252271.1	PLCB2
7	34080001	34120000	0.791072	0.146538	rna-XM_042252272.1	PLCB2
7	34080001	34120000	0.791072	0.146538	rna-XM_042252273.1	PLCB2
7	34080001	34120000	0.791072	0.146538	rna-XM_042252274.1	PLCB2
7	34080001	34120000	0.791072	0.146538	rna-XM_042252275.1	PLCB2
X	116960001	117000000	0.830452	0.146133	rna-XM_004022404.5	KLHL13
X	116960001	117000000	0.830452	0.146133	rna-XM_004022405.5	KLHL13
X	116960001	117000000	0.830452	0.146133	rna-XM_015105078.3	KLHL13
X	116960001	117000000	0.830452	0.146133	rna-XM_027963561.2	KLHL13
X	116960001	117000000	0.830452	0.146133	rna-XM_042242568.1	KLHL13
X	116960001	117000000	0.830452	0.146133	rna-XM_042242569.1	KLHL13
2	215260001	215300000	1.065	0.146125	rna-XM_042244199.1	SPAG16
10	67180001	67220000	0.44703	0.146031	rna-XM_027973706.2	GPC5
13	47680001	47720000	0.461754	0.145949	rna-XM_004014344.5	SHLD1
13	47680001	47720000	0.461754	0.145949	rna-XM_042229738.1	SHLD1
13	47680001	47720000	0.461754	0.145949	rna-XM_042229739.1	SHLD1
13	47680001	47720000	0.461754	0.145949	rna-XM_042229740.1	SHLD1
15	42420001	42460000	0.692466	0.145755	rna-XM_015101036.3	SBF2
15	42420001	42460000	0.692466	0.145755	rna-XM_015101037.3	SBF2
15	42420001	42460000	0.692466	0.145755	rna-XM_042233068.1	SBF2
14	59920001	59960000	0.620106	0.145714	rna-XM_027978696.2	LOC101110828
14	59920001	59960000	0.620106	0.145714	rna-XM_042231148.1	LOC121816008
14	59920001	59960000	0.620106	0.145714	rna-XM_042231149.1	LOC121816008
14	59920001	59960000	0.620106	0.145714	rna-XM_042231155.1	LOC101110828
14	59920001	59960000	0.620106	0.145714	rna-XM_042231157.1	LOC101110828
14	59920001	59960000	0.620106	0.145714	rna-XM_042231158.1	LOC101110828
14	59920001	59960000	0.620106	0.145714	rna-XM_042231159.1	LOC101110828
14	59920001	59960000	0.620106	0.145714	rna-XM_042231160.1	LOC101110828
14	59920001	59960000	0.620106	0.145714	rna-XM_042231161.1	LOC101110828
14	59920001	59960000	0.620106	0.145714	rna-XM_042231162.1	LOC101110828
14	59920001	59960000	0.620106	0.145714	rna-XM_042231163.1	LOC101110828
14	59920001	59960000	0.620106	0.145714	rna-XM_042231164.1	LOC101110828
14	59920001	59960000	0.620106	0.145714	rna-XM_042231165.1	LOC101110828
14	59920001	59960000	0.620106	0.145714	rna-XM_042231166.1	LOC101110828
14	59920001	59960000	0.620106	0.145714	rna-XM_042231167.1	LOC101110828
14	59920001	59960000	0.620106	0.145714	rna-XM_042231168.1	LOC101110828
14	59920001	59960000	0.620106	0.145714	rna-XM_042231169.1	LOC101110828
14	59920001	59960000	0.620106	0.145714	rna-XM_042231170.1	LOC101110828
14	59920001	59960000	0.620106	0.145714	rna-XM_042231171.1	LOC101110828
14	59920001	59960000	0.620106	0.145714	rna-XM_042231172.1	LOC101110828
14	59920001	59960000	0.620106	0.145714	rna-XM_042231173.1	LOC101110828
14	59920001	59960000	0.620106	0.145714	rna-XM_042231174.1	LOC101110828
14	59920001	59960000	0.620106	0.145714	rna-XM_042231175.1	LOC101110828
14	59920001	59960000	0.620106	0.145714	rna-XM_042231176.1	LOC101110828
14	59920001	59960000	0.620106	0.145714	rna-XM_042231177.1	LOC101110828
1	38220001	38260000	0.881116	0.145499	rna-XM_004002036.5	ATG4C
1	38220001	38260000	0.881116	0.145499	rna-XM_012164245.4	ATG4C
1	38220001	38260000	0.881116	0.145499	rna-XM_012164395.4	ATG4C
1	38220001	38260000	0.881116	0.145499	rna-XM_042249022.1	ATG4C
1	38220001	38260000	0.881116	0.145499	rna-XM_042249026.1	ATG4C
1	38220001	38260000	0.881116	0.145499	rna-XM_042249033.1	ATG4C
1	38220001	38260000	0.881116	0.145499	rna-XM_042249041.1	ATG4C
1	38220001	38260000	0.881116	0.145499	rna-XM_042249052.1	ATG4C
1	38220001	38260000	0.881116	0.145499	rna-XM_042249056.1	ATG4C
1	38220001	38260000	0.881116	0.145499	rna-XM_042249061.1	ATG4C
12	68020001	68060000	0.749511	0.145198	rna-XM_042229207.1	KCNK2
2	101520001	101560000	1.967	0.144611	rna-XM_015093260.3	ACO1
14	33940001	33980000	0.574704	0.144436	rna-XM_027978029.2	CMTM4
14	33940001	33980000	0.574704	0.144436	rna-XM_042231757.1	CMTM4
10	52700001	52740000	2.01889	0.144268	rna-NM_001082595.1	CLN5
10	52700001	52740000	2.01889	0.144268	rna-NM_001129739.1	FBXL3
10	52700001	52740000	2.01889	0.144268	rna-XM_027973500.2	CLN5
10	52700001	52740000	2.01889	0.144268	rna-XM_027973501.2	FBXL3
10	52700001	52740000	2.01889	0.144268	rna-XM_027973502.2	FBXL3
12	40600001	40640000	0.582831	0.14362	rna-XM_012187296.3	VPS13D
12	40600001	40640000	0.582831	0.14362	rna-XM_042257228.1	VPS13D
12	40600001	40640000	0.582831	0.14362	rna-XM_042257229.1	VPS13D
12	40600001	40640000	0.582831	0.14362	rna-XM_042257230.1	VPS13D
12	40600001	40640000	0.582831	0.14362	rna-XM_042257231.1	VPS13D
12	40600001	40640000	0.582831	0.14362	rna-XM_042257232.1	VPS13D
12	40600001	40640000	0.582831	0.14362	rna-XM_042257233.1	VPS13D
12	40600001	40640000	0.582831	0.14362	rna-XM_042257234.1	VPS13D
12	40600001	40640000	0.582831	0.14362	rna-XM_042257235.1	VPS13D
18	2140001	2180000	0.458432	0.142825	rna-XM_015101852.3	ATP10A
18	2140001	2180000	0.458432	0.142825	rna-XM_027956993.2	ATP10A
18	2140001	2180000	0.458432	0.142825	rna-XM_042235015.1	ATP10A
18	2140001	2180000	0.458432	0.142825	rna-XM_042235016.1	ATP10A
26	36020001	36060000	0.455876	0.142592	rna-XM_027962533.2	ANK1
26	36020001	36060000	0.455876	0.142592	rna-XM_027962534.2	ANK1
26	36020001	36060000	0.455876	0.142592	rna-XM_027962535.2	ANK1
26	36020001	36060000	0.455876	0.142592	rna-XM_027962536.2	ANK1
26	36020001	36060000	0.455876	0.142592	rna-XM_027962539.2	ANK1
26	36020001	36060000	0.455876	0.142592	rna-XM_027962540.2	ANK1
26	36020001	36060000	0.455876	0.142592	rna-XM_042241369.1	ANK1
26	36020001	36060000	0.455876	0.142592	rna-XM_042241370.1	ANK1
26	36020001	36060000	0.455876	0.142592	rna-XM_042241371.1	ANK1
15	55220001	55260000	1.5115	0.141969	rna-XM_027979566.2	CAPN5
15	55220001	55260000	1.5115	0.141969	rna-XM_027979567.2	CAPN5
15	55220001	55260000	1.5115	0.141969	rna-XM_042233293.1	CAPN5
15	55220001	55260000	1.5115	0.141969	rna-XM_042233294.1	CAPN5
15	55220001	55260000	1.5115	0.141969	rna-XM_042233295.1	CAPN5
22	50660001	50700000	0.47369	0.141869	rna-XM_027960449.2	INPP5A
22	50660001	50700000	0.47369	0.141869	rna-XM_042238648.1	INPP5A
22	50660001	50700000	0.47369	0.141869	rna-XM_042238649.1	INPP5A
22	50660001	50700000	0.47369	0.141869	rna-XM_042238650.1	INPP5A
22	50660001	50700000	0.47369	0.141869	rna-XM_042238651.1	INPP5A
22	50660001	50700000	0.47369	0.141869	rna-XM_042238652.1	INPP5A
22	50660001	50700000	0.47369	0.141869	rna-XM_042238653.1	INPP5A
10	76380001	76420000	0.463865	0.141676	rna-XM_015098256.3	PCCA
6	89880001	89920000	0.892388	0.141666	rna-XM_004009908.5	MTHFD2L
6	89880001	89920000	0.892388	0.141666	rna-XM_042251871.1	MTHFD2L
6	89880001	89920000	0.892388	0.141666	rna-XM_042251872.1	MTHFD2L
6	89880001	89920000	0.892388	0.141666	rna-XM_042251873.1	MTHFD2L
6	89880001	89920000	0.892388	0.141666	rna-XM_042251874.1	MTHFD2L
6	89880001	89920000	0.892388	0.141666	rna-XM_042251875.1	MTHFD2L
6	89880001	89920000	0.892388	0.141666	rna-XM_042251876.1	MTHFD2L
1	178580001	178620000	0.415948	0.141625	rna-XM_004002922.5	LOC101122319
1	178580001	178620000	0.415948	0.141625	rna-XM_042231379.1	LOC101122319
6	37940001	37980000	0.510198	0.141198	rna-XM_027970885.2	FAM184B
6	37940001	37980000	0.510198	0.141198	rna-XM_042251262.1	FAM184B
6	37940001	37980000	0.510198	0.141198	rna-XM_042251263.1	FAM184B
3	18760001	18800000	0.548092	0.141104	rna-XM_004005674.5	ITGB1BP1
3	18760001	18800000	0.548092	0.141104	rna-XM_012164296.4	ITGB1BP1
3	18760001	18800000	0.548092	0.141104	rna-XM_027966503.2	ASAP2
3	18760001	18800000	0.548092	0.141104	rna-XM_027966504.2	ASAP2
3	18760001	18800000	0.548092	0.141104	rna-XM_027966505.2	ASAP2
3	18760001	18800000	0.548092	0.141104	rna-XM_027966506.2	ASAP2
3	18760001	18800000	0.548092	0.141104	rna-XM_042245765.1	ASAP2
3	18760001	18800000	0.548092	0.141104	rna-XM_042245769.1	ITGB1BP1
3	18760001	18800000	0.548092	0.141104	rna-XM_042245770.1	ITGB1BP1
6	36760001	36800000	0.862351	0.140932	rna-XM_004009709.5	HERC3
6	36760001	36800000	0.862351	0.140932	rna-XM_027970881.2	HERC3
6	36760001	36800000	0.862351	0.140932	rna-XM_042251254.1	HERC3
6	36760001	36800000	0.862351	0.140932	rna-XM_042251255.1	HERC3
6	36760001	36800000	0.862351	0.140932	rna-XM_042251256.1	HERC3
18	19460001	19500000	0.621778	0.140661	rna-XM_012099121.4	LOC101121378
4	33940001	33980000	0.703122	0.140362	rna-NM_001009790.1	ABCB1
4	33940001	33980000	0.703122	0.140362	rna-XM_042248303.1	ABCB1
4	33940001	33980000	0.703122	0.140362	rna-XM_042248304.1	ABCB1
4	33940001	33980000	0.703122	0.140362	rna-XM_042248305.1	ABCB1
4	33940001	33980000	0.703122	0.140362	rna-XM_042248306.1	ABCB1
4	33940001	33980000	0.703122	0.140362	rna-XM_042248307.1	ABCB1
4	33940001	33980000	0.703122	0.140362	rna-XM_042248308.1	ABCB1
5	44920001	44960000	1.10128	0.140277	rna-XM_027970266.2	SLC25A48
15	52200001	52240000	0.977863	0.140093	rna-XM_004016315.5	C2CD3
15	52200001	52240000	0.977863	0.140093	rna-XM_042232756.1	C2CD3
2	1860001	1900000	0.521789	0.139901	rna-XM_027964035.2	TRAPPC12
2	1860001	1900000	0.521789	0.139901	rna-XM_027964036.2	TRAPPC12
2	1860001	1900000	0.521789	0.139901	rna-XM_027964037.2	TRAPPC12
2	1860001	1900000	0.521789	0.139901	rna-XM_027964038.2	TRAPPC12
2	1860001	1900000	0.521789	0.139901	rna-XM_027964039.2	TRAPPC12
2	1860001	1900000	0.521789	0.139901	rna-XM_042242765.1	TRAPPC12
2	1860001	1900000	0.521789	0.139901	rna-XM_042242766.1	TRAPPC12
2	1860001	1900000	0.521789	0.139901	rna-XM_042242767.1	TRAPPC12
15	35780001	35820000	0.552128	0.139688	rna-XM_012095685.3	SOX6
15	35780001	35820000	0.552128	0.139688	rna-XM_012095689.3	SOX6
15	35780001	35820000	0.552128	0.139688	rna-XM_015100739.3	SOX6
15	35780001	35820000	0.552128	0.139688	rna-XM_015100740.3	SOX6
15	35780001	35820000	0.552128	0.139688	rna-XM_015100741.3	SOX6
15	35780001	35820000	0.552128	0.139688	rna-XM_042232728.1	SOX6
15	35780001	35820000	0.552128	0.139688	rna-XM_042232729.1	SOX6
26	35980001	36020000	0.519228	0.139635	rna-XM_027962533.2	ANK1
26	35980001	36020000	0.519228	0.139635	rna-XM_027962534.2	ANK1
26	35980001	36020000	0.519228	0.139635	rna-XM_027962535.2	ANK1
26	35980001	36020000	0.519228	0.139635	rna-XM_027962536.2	ANK1
26	35980001	36020000	0.519228	0.139635	rna-XM_027962537.2	ANK1
26	35980001	36020000	0.519228	0.139635	rna-XM_027962538.2	ANK1
26	35980001	36020000	0.519228	0.139635	rna-XM_027962539.2	ANK1
26	35980001	36020000	0.519228	0.139635	rna-XM_027962540.2	ANK1
26	35980001	36020000	0.519228	0.139635	rna-XM_042241369.1	ANK1
26	35980001	36020000	0.519228	0.139635	rna-XM_042241370.1	ANK1
26	35980001	36020000	0.519228	0.139635	rna-XM_042241371.1	ANK1
1	38160001	38200000	0.816748	0.139509	rna-XM_004002036.5	ATG4C
1	38160001	38200000	0.816748	0.139509	rna-XM_012164245.4	ATG4C
1	38160001	38200000	0.816748	0.139509	rna-XM_012164395.4	ATG4C
1	38160001	38200000	0.816748	0.139509	rna-XM_042249022.1	ATG4C
1	38160001	38200000	0.816748	0.139509	rna-XM_042249026.1	ATG4C
1	38160001	38200000	0.816748	0.139509	rna-XM_042249033.1	ATG4C
1	38160001	38200000	0.816748	0.139509	rna-XM_042249041.1	ATG4C
1	38160001	38200000	0.816748	0.139509	rna-XM_042249052.1	ATG4C
1	38160001	38200000	0.816748	0.139509	rna-XM_042249056.1	ATG4C
1	38160001	38200000	0.816748	0.139509	rna-XM_042249061.1	ATG4C
1	38160001	38200000	0.816748	0.139509	rna-XM_042249068.1	ATG4C
1	38160001	38200000	0.816748	0.139509	rna-XM_042249079.1	ATG4C
21	26180001	26220000	0.473985	0.139455	rna-XM_027959267.2	PKNOX2
21	26180001	26220000	0.473985	0.139455	rna-XM_027959268.2	PKNOX2
21	26180001	26220000	0.473985	0.139455	rna-XM_042238115.1	PKNOX2
2	73900001	73940000	1.18381	0.139404	rna-XM_004004364.5	RIC1
2	73900001	73940000	1.18381	0.139404	rna-XM_004004366.5	ERMP1
2	73900001	73940000	1.18381	0.139404	rna-XM_027964542.2	RIC1
2	73900001	73940000	1.18381	0.139404	rna-XM_042243427.1	RIC1
2	73900001	73940000	1.18381	0.139404	rna-XM_042243428.1	RIC1
2	73900001	73940000	1.18381	0.139404	rna-XM_042243429.1	RIC1
1	275540001	275580000	0.432753	0.139368	rna-XM_027962040.2	TBC1D5
1	275540001	275580000	0.432753	0.139368	rna-XM_027962046.2	TBC1D5
1	275540001	275580000	0.432753	0.139368	rna-XM_042234169.1	TBC1D5
1	275540001	275580000	0.432753	0.139368	rna-XM_042234212.1	TBC1D5
1	275540001	275580000	0.432753	0.139368	rna-XM_042234238.1	TBC1D5
1	275540001	275580000	0.432753	0.139368	rna-XM_042234289.1	TBC1D5
1	275540001	275580000	0.432753	0.139368	rna-XM_042234326.1	TBC1D5
1	275540001	275580000	0.432753	0.139368	rna-XM_042234353.1	TBC1D5
1	275540001	275580000	0.432753	0.139368	rna-XM_042234408.1	TBC1D5
1	275540001	275580000	0.432753	0.139368	rna-XM_042234452.1	TBC1D5
1	275540001	275580000	0.432753	0.139368	rna-XM_042234498.1	TBC1D5
1	275540001	275580000	0.432753	0.139368	rna-XM_042234556.1	TBC1D5
1	275540001	275580000	0.432753	0.139368	rna-XM_042234593.1	TBC1D5
1	275540001	275580000	0.432753	0.139368	rna-XM_042234635.1	TBC1D5
1	275540001	275580000	0.432753	0.139368	rna-XM_042234722.1	TBC1D5
23	26000001	26040000	0.55883	0.138702	rna-XM_012103431.4	DSG3
23	26000001	26040000	0.55883	0.138702	rna-XM_027960744.2	DSG3
23	26000001	26040000	0.55883	0.138702	rna-XM_042239450.1	LOC121817750
1	86800001	86840000	0.590791	0.138628	rna-XM_004002288.5	GNAT2
1	86800001	86840000	0.590791	0.138628	rna-XM_012106955.4	GNAI3
4	44160001	44200000	1.53739	0.138554	rna-XM_042249305.1	MAGI2
25	24980001	25020000	0.568411	0.138447	rna-XM_027962430.2	TSPAN15
25	24980001	25020000	0.568411	0.138447	rna-XM_027962431.2	TSPAN15
25	24980001	25020000	0.568411	0.138447	rna-XM_027962432.2	TSPAN15
1	111300001	111340000	0.476707	0.137997	rna-XM_004002669.5	COPA
1	111300001	111340000	0.476707	0.137997	rna-XM_004002670.5	COPA
1	111300001	111340000	0.476707	0.137997	rna-XM_027977056.2	PEX19
X	52100001	52140000	1.21711	0.137562	rna-XM_004022057.5	FAM120C
X	52100001	52140000	1.21711	0.137562	rna-XM_027963299.2	FAM120C
X	52100001	52140000	1.21711	0.137562	rna-XM_042242233.1	FAM120C
X	52100001	52140000	1.21711	0.137562	rna-XM_042242234.1	FAM120C
X	128660001	128700000	0.749148	0.137477	rna-XM_027963492.2	RADX
4	67240001	67280000	0.939847	0.137071	rna-XM_004007927.5	GARS1
23	26020001	26060000	0.690359	0.137043	rna-XM_012103431.4	DSG3
23	26020001	26060000	0.690359	0.137043	rna-XM_027960744.2	DSG3
23	26020001	26060000	0.690359	0.137043	rna-XM_042239450.1	LOC121817750
6	37920001	37960000	0.908061	0.136998	rna-XM_027970885.2	FAM184B
6	37920001	37960000	0.908061	0.136998	rna-XM_042251262.1	FAM184B
6	37920001	37960000	0.908061	0.136998	rna-XM_042251263.1	FAM184B
1	201420001	201460000	0.826694	0.136722	rna-XM_004003062.4	DNAJB11
1	201420001	201460000	0.826694	0.136722	rna-XM_004003064.5	CRYGS
1	201420001	201460000	0.826694	0.136722	rna-XM_012097525.4	TBCCD1
1	201420001	201460000	0.826694	0.136722	rna-XM_027957510.2	CRYGS
1	201420001	201460000	0.826694	0.136722	rna-XM_042233403.1	TBCCD1
1	201420001	201460000	0.826694	0.136722	rna-XM_042233407.1	TBCCD1
1	201420001	201460000	0.826694	0.136722	rna-XM_042233410.1	TBCCD1
5	69960001	70000000	0.745689	0.136488	rna-XM_027970475.2	ATP10B
25	34960001	35000000	0.829055	0.136308	rna-XM_027962301.2	SH2D4B
25	34960001	35000000	0.829055	0.136308	rna-XM_042240921.1	SH2D4B
12	68040001	68080000	0.586316	0.136206	rna-XM_042229207.1	KCNK2
1	38140001	38180000	0.720478	0.136112	rna-XM_004002036.5	ATG4C
1	38140001	38180000	0.720478	0.136112	rna-XM_012164245.4	ATG4C
1	38140001	38180000	0.720478	0.136112	rna-XM_012164395.4	ATG4C
1	38140001	38180000	0.720478	0.136112	rna-XM_042249022.1	ATG4C
1	38140001	38180000	0.720478	0.136112	rna-XM_042249026.1	ATG4C
1	38140001	38180000	0.720478	0.136112	rna-XM_042249033.1	ATG4C
1	38140001	38180000	0.720478	0.136112	rna-XM_042249041.1	ATG4C
1	38140001	38180000	0.720478	0.136112	rna-XM_042249052.1	ATG4C
1	38140001	38180000	0.720478	0.136112	rna-XM_042249056.1	ATG4C
1	38140001	38180000	0.720478	0.136112	rna-XM_042249068.1	ATG4C
1	38140001	38180000	0.720478	0.136112	rna-XM_042249079.1	ATG4C
21	40680001	40720000	0.540884	0.135819	rna-XM_027959538.2	PACS1
21	40680001	40720000	0.540884	0.135819	rna-XM_042237650.1	PACS1
21	40680001	40720000	0.540884	0.135819	rna-XM_042237651.1	PACS1
21	40680001	40720000	0.540884	0.135819	rna-XM_042237652.1	PACS1
21	40680001	40720000	0.540884	0.135819	rna-XM_042237653.1	PACS1
13	29600001	29640000	0.629798	0.13581	rna-XM_027960110.2	ITGA8
8	32420001	32460000	0.638861	0.13496	rna-XM_004011242.5	HACE1
8	32420001	32460000	0.638861	0.13496	rna-XM_042253365.1	HACE1
5	69980001	70020000	0.477619	0.134932	rna-XM_027970475.2	ATP10B
15	35840001	35880000	0.924335	0.134726	rna-XM_012095685.3	SOX6
15	35840001	35880000	0.924335	0.134726	rna-XM_012095689.3	SOX6
15	35840001	35880000	0.924335	0.134726	rna-XM_015100739.3	SOX6
15	35840001	35880000	0.924335	0.134726	rna-XM_015100740.3	SOX6
15	35840001	35880000	0.924335	0.134726	rna-XM_015100741.3	SOX6
15	35840001	35880000	0.924335	0.134726	rna-XM_027979356.2	SOX6
15	35840001	35880000	0.924335	0.134726	rna-XM_027979357.2	SOX6
15	35840001	35880000	0.924335	0.134726	rna-XM_027979358.2	SOX6
15	35840001	35880000	0.924335	0.134726	rna-XM_027979359.2	SOX6
15	35840001	35880000	0.924335	0.134726	rna-XM_027979360.2	SOX6
15	35840001	35880000	0.924335	0.134726	rna-XM_027979361.2	SOX6
15	35840001	35880000	0.924335	0.134726	rna-XM_027979362.2	SOX6
15	35840001	35880000	0.924335	0.134726	rna-XM_027979363.2	SOX6
15	35840001	35880000	0.924335	0.134726	rna-XM_042232725.1	SOX6
15	35840001	35880000	0.924335	0.134726	rna-XM_042232727.1	SOX6
15	35840001	35880000	0.924335	0.134726	rna-XM_042232728.1	SOX6
15	35840001	35880000	0.924335	0.134726	rna-XM_042232729.1	SOX6
15	35840001	35880000	0.924335	0.134726	rna-XM_042232730.1	SOX6
15	35840001	35880000	0.924335	0.134726	rna-XM_042232732.1	SOX6
15	35840001	35880000	0.924335	0.134726	rna-XM_042232733.1	SOX6
9	90480001	90520000	0.674131	0.134517	rna-XM_012184185.4	LOC105610833
3	178980001	179020000	0.825074	0.134398	rna-XM_042247188.1	ISX
3	178980001	179020000	0.825074	0.134398	rna-XM_042247189.1	ISX
17	21160001	21200000	0.743632	0.134394	rna-XM_042234928.1	LOC114108872
2	73880001	73920000	1.27651	0.134285	rna-XM_004004364.5	RIC1
2	73880001	73920000	1.27651	0.134285	rna-XM_004004366.5	ERMP1
2	73880001	73920000	1.27651	0.134285	rna-XM_027964542.2	RIC1
2	73880001	73920000	1.27651	0.134285	rna-XM_042243427.1	RIC1
2	73880001	73920000	1.27651	0.134285	rna-XM_042243428.1	RIC1
2	73880001	73920000	1.27651	0.134285	rna-XM_042243429.1	RIC1
X	15760001	15800000	0.591134	0.13427	rna-XM_015104813.3	NHS
X	15760001	15800000	0.591134	0.13427	rna-XM_042242434.1	NHS
26	34940001	34980000	0.489218	0.134094	rna-XM_027962639.2	ZMAT4
26	34940001	34980000	0.489218	0.134094	rna-XM_027962641.2	ZMAT4
26	34940001	34980000	0.489218	0.134094	rna-XM_027962642.2	ZMAT4
26	34940001	34980000	0.489218	0.134094	rna-XM_042241525.1	ZMAT4
14	59940001	59980000	0.671259	0.133972	rna-XM_027978696.2	LOC101110828
14	59940001	59980000	0.671259	0.133972	rna-XM_042231148.1	LOC121816008
14	59940001	59980000	0.671259	0.133972	rna-XM_042231149.1	LOC121816008
14	59940001	59980000	0.671259	0.133972	rna-XM_042231168.1	LOC101110828
14	59940001	59980000	0.671259	0.133972	rna-XM_042231169.1	LOC101110828
14	59940001	59980000	0.671259	0.133972	rna-XM_042231170.1	LOC101110828
14	59940001	59980000	0.671259	0.133972	rna-XM_042231171.1	LOC101110828
14	59940001	59980000	0.671259	0.133972	rna-XM_042231172.1	LOC101110828
22	22920001	22960000	0.99512	0.133842	rna-XM_004020324.5	SUFU
22	22920001	22960000	0.99512	0.133842	rna-XM_015103389.3	SUFU
22	22920001	22960000	0.99512	0.133842	rna-XM_015103390.3	SUFU
22	22920001	22960000	0.99512	0.133842	rna-XM_042238854.1	SUFU
6	45140001	45180000	1.39007	0.133389	rna-XM_004009744.5	LGI2
1	237440001	237480000	0.52923	0.13332	rna-XM_004003251.5	P2RY12
1	237440001	237480000	0.52923	0.13332	rna-XM_027959291.2	MED12L
1	237440001	237480000	0.52923	0.13332	rna-XM_042235578.1	MED12L
1	237440001	237480000	0.52923	0.13332	rna-XM_042235583.1	MED12L
1	237440001	237480000	0.52923	0.13332	rna-XM_042235591.1	MED12L
1	237440001	237480000	0.52923	0.13332	rna-XM_042235599.1	MED12L
1	237440001	237480000	0.52923	0.13332	rna-XM_042235611.1	MED12L
1	237440001	237480000	0.52923	0.13332	rna-XM_042235634.1	P2RY12
1	237440001	237480000	0.52923	0.13332	rna-XM_042235638.1	P2RY12
1	237440001	237480000	0.52923	0.13332	rna-XM_042235645.1	P2RY12
6	89860001	89900000	0.712679	0.133273	rna-XM_004009908.5	MTHFD2L
6	89860001	89900000	0.712679	0.133273	rna-XM_042251871.1	MTHFD2L
6	89860001	89900000	0.712679	0.133273	rna-XM_042251872.1	MTHFD2L
6	89860001	89900000	0.712679	0.133273	rna-XM_042251873.1	MTHFD2L
6	89860001	89900000	0.712679	0.133273	rna-XM_042251874.1	MTHFD2L
6	89860001	89900000	0.712679	0.133273	rna-XM_042251875.1	MTHFD2L
6	89860001	89900000	0.712679	0.133273	rna-XM_042251876.1	MTHFD2L
4	96820001	96860000	0.552043	0.13324	rna-XM_004008072.5	MKLN1
4	96820001	96860000	0.552043	0.13324	rna-XM_004008073.5	MKLN1
4	96820001	96860000	0.552043	0.13324	rna-XM_042249238.1	MKLN1
4	96820001	96860000	0.552043	0.13324	rna-XM_042249239.1	MKLN1
3	340001	380000	0.558698	0.13296	rna-XM_027966017.2	EHMT1
3	340001	380000	0.558698	0.13296	rna-XM_027966018.2	EHMT1
3	340001	380000	0.558698	0.13296	rna-XM_027966019.2	EHMT1
3	340001	380000	0.558698	0.13296	rna-XM_027966021.2	ARRDC1
3	340001	380000	0.558698	0.13296	rna-XM_042245302.1	EHMT1
3	340001	380000	0.558698	0.13296	rna-XM_042245303.1	EHMT1
3	340001	380000	0.558698	0.13296	rna-XM_042245304.1	EHMT1
3	340001	380000	0.558698	0.13296	rna-XM_042245305.1	EHMT1
3	340001	380000	0.558698	0.13296	rna-XM_042245306.1	EHMT1
3	340001	380000	0.558698	0.13296	rna-XM_042245307.1	ARRDC1
3	340001	380000	0.558698	0.13296	rna-XM_042245308.1	ARRDC1
3	340001	380000	0.558698	0.13296	rna-XM_042245309.1	ARRDC1
7	79000001	79040000	0.844978	0.132943	rna-XM_027971948.2	DCAF5
3	148180001	148220000	0.432492	0.13292	rna-XM_042246879.1	KIF21A
3	148180001	148220000	0.432492	0.13292	rna-XM_042246880.1	KIF21A
3	148180001	148220000	0.432492	0.13292	rna-XM_042246881.1	KIF21A
3	148180001	148220000	0.432492	0.13292	rna-XM_042246882.1	KIF21A
3	148180001	148220000	0.432492	0.13292	rna-XM_042246884.1	KIF21A
3	148180001	148220000	0.432492	0.13292	rna-XM_042246885.1	KIF21A
3	148180001	148220000	0.432492	0.13292	rna-XM_042246886.1	KIF21A
3	148180001	148220000	0.432492	0.13292	rna-XM_042246887.1	KIF21A
3	148180001	148220000	0.432492	0.13292	rna-XM_042246888.1	KIF21A
3	148180001	148220000	0.432492	0.13292	rna-XM_042246889.1	KIF21A
3	148180001	148220000	0.432492	0.13292	rna-XM_042246890.1	KIF21A
3	148180001	148220000	0.432492	0.13292	rna-XM_042246891.1	KIF21A
3	148180001	148220000	0.432492	0.13292	rna-XM_042246892.1	KIF21A
3	148180001	148220000	0.432492	0.13292	rna-XM_042246893.1	KIF21A
3	148180001	148220000	0.432492	0.13292	rna-XM_042246895.1	KIF21A
3	148180001	148220000	0.432492	0.13292	rna-XM_042246896.1	KIF21A
3	148180001	148220000	0.432492	0.13292	rna-XM_042246897.1	KIF21A
3	148180001	148220000	0.432492	0.13292	rna-XM_042246898.1	KIF21A
3	148180001	148220000	0.432492	0.13292	rna-XM_042246899.1	KIF21A
3	148180001	148220000	0.432492	0.13292	rna-XM_042246900.1	KIF21A
3	148180001	148220000	0.432492	0.13292	rna-XM_042246901.1	KIF21A
3	148180001	148220000	0.432492	0.13292	rna-XM_042246902.1	KIF21A
3	148180001	148220000	0.432492	0.13292	rna-XM_042246903.1	KIF21A
3	148180001	148220000	0.432492	0.13292	rna-XM_042246904.1	KIF21A
3	148180001	148220000	0.432492	0.13292	rna-XM_042246906.1	KIF21A
3	148180001	148220000	0.432492	0.13292	rna-XM_042246907.1	KIF21A
3	148180001	148220000	0.432492	0.13292	rna-XM_042246908.1	KIF21A
3	148180001	148220000	0.432492	0.13292	rna-XM_042246909.1	KIF21A
1	200400001	200440000	0.91164	0.132826	rna-XM_004003049.5	BCL6
1	200400001	200440000	0.91164	0.132826	rna-XM_012097363.4	BCL6
1	200400001	200440000	0.91164	0.132826	rna-XM_042233309.1	BCL6
5	43840001	43880000	0.419561	0.132471	rna-XM_004009496.4	CAMLG
5	43840001	43880000	0.419561	0.132471	rna-XM_012178515.3	SEC24A
13	34700001	34740000	0.686363	0.132405	rna-XM_004014274.4	MAP3K8
13	34700001	34740000	0.686363	0.132405	rna-XM_015099629.3	MAP3K8
13	34700001	34740000	0.686363	0.132405	rna-XM_027976700.2	MAP3K8
13	34700001	34740000	0.686363	0.132405	rna-XM_042230637.1	MAP3K8
4	33900001	33940000	0.927661	0.132171	rna-NM_001009790.1	ABCB1
4	33900001	33940000	0.927661	0.132171	rna-XM_042248303.1	ABCB1
4	33900001	33940000	0.927661	0.132171	rna-XM_042248304.1	ABCB1
4	33900001	33940000	0.927661	0.132171	rna-XM_042248305.1	ABCB1
4	33900001	33940000	0.927661	0.132171	rna-XM_042248306.1	ABCB1
4	33900001	33940000	0.927661	0.132171	rna-XM_042248307.1	ABCB1
X	23080001	23120000	0.773143	0.13214	rna-XM_012106423.4	POLA1
X	23080001	23120000	0.773143	0.13214	rna-XM_042242229.1	POLA1
1	214400001	214440000	0.415237	0.132132	rna-XM_042234322.1	NLGN1
11	41880001	41920000	0.54949	0.13164	rna-XM_004012914.5	DNAJC7
11	41880001	41920000	0.54949	0.13164	rna-XM_012186111.3	NKIRAS2
11	41880001	41920000	0.54949	0.13164	rna-XM_042255952.1	DNAJC7
11	41880001	41920000	0.54949	0.13164	rna-XM_042255953.1	DNAJC7
11	41880001	41920000	0.54949	0.13164	rna-XM_042255954.1	ZNF385C
11	41880001	41920000	0.54949	0.13164	rna-XM_042255955.1	ZNF385C
11	41880001	41920000	0.54949	0.13164	rna-XM_042255956.1	ZNF385C
4	68480001	68520000	0.885687	0.13148	rna-XM_004007934.5	CHN2
1	53520001	53560000	0.998718	0.131343	rna-XM_004002091.4	PIGK
1	123460001	123500000	0.633518	0.131025	rna-XM_015092372.3	PAXBP1
X	104040001	104080000	0.958109	0.130867	rna-XM_012107450.4	ENOX2
X	104040001	104080000	0.958109	0.130867	rna-XM_012107452.3	ENOX2
X	104040001	104080000	0.958109	0.130867	rna-XM_027963072.2	ENOX2
X	104040001	104080000	0.958109	0.130867	rna-XM_042241610.1	ENOX2
X	104040001	104080000	0.958109	0.130867	rna-XM_042241611.1	ENOX2
X	104040001	104080000	0.958109	0.130867	rna-XM_042241612.1	ENOX2
X	104040001	104080000	0.958109	0.130867	rna-XM_042241613.1	ENOX2
X	104040001	104080000	0.958109	0.130867	rna-XM_042241614.1	ENOX2
X	104040001	104080000	0.958109	0.130867	rna-XM_042241615.1	ENOX2
X	104040001	104080000	0.958109	0.130867	rna-XM_042241616.1	ENOX2
X	104040001	104080000	0.958109	0.130867	rna-XM_042241617.1	ENOX2
X	104040001	104080000	0.958109	0.130867	rna-XM_042241618.1	ENOX2
22	22840001	22880000	0.64304	0.130421	rna-XM_004020147.4	ACTR1A
22	22840001	22880000	0.64304	0.130421	rna-XM_027960274.2	MFSD13A
22	22840001	22880000	0.64304	0.130421	rna-XM_027960275.2	MFSD13A
22	22840001	22880000	0.64304	0.130421	rna-XM_042238850.1	MFSD13A
22	22840001	22880000	0.64304	0.130421	rna-XM_042238851.1	MFSD13A
22	22840001	22880000	0.64304	0.130421	rna-XM_042238852.1	MFSD13A
22	22840001	22880000	0.64304	0.130421	rna-XM_042238853.1	MFSD13A
24	42280001	42320000	0.498113	0.130299	rna-XM_027961255.2	PRKAR1B
24	42280001	42320000	0.498113	0.130299	rna-XM_027961256.2	PRKAR1B
24	42280001	42320000	0.498113	0.130299	rna-XM_042240046.1	PRKAR1B
24	42280001	42320000	0.498113	0.130299	rna-XM_042240047.1	PRKAR1B
24	42280001	42320000	0.498113	0.130299	rna-XM_042240048.1	PRKAR1B
24	42280001	42320000	0.498113	0.130299	rna-XM_042240049.1	PRKAR1B
24	42280001	42320000	0.498113	0.130299	rna-XM_042240050.1	PRKAR1B
24	42280001	42320000	0.498113	0.130299	rna-XM_042240051.1	PRKAR1B
24	42280001	42320000	0.498113	0.130299	rna-XM_042240052.1	PRKAR1B
24	42280001	42320000	0.498113	0.130299	rna-XM_042240053.1	PRKAR1B
24	42280001	42320000	0.498113	0.130299	rna-XM_042240054.1	LOC105605744
15	42520001	42560000	1.0212	0.130075	rna-XM_015101036.3	SBF2
15	42520001	42560000	1.0212	0.130075	rna-XM_015101037.3	SBF2
15	42520001	42560000	1.0212	0.130075	rna-XM_042233068.1	SBF2
18	65460001	65500000	0.79219	0.130074	rna-XM_027957442.2	LOC105605761
18	65460001	65500000	0.79219	0.130074	rna-XM_027957443.2	LOC105605761
18	65460001	65500000	0.79219	0.130074	rna-XM_027957444.2	LOC105605761
18	65460001	65500000	0.79219	0.130074	rna-XM_042234992.1	LOC114109056
18	65460001	65500000	0.79219	0.130074	rna-XM_042235557.1	LOC105605761
18	65460001	65500000	0.79219	0.130074	rna-XM_042235558.1	LOC105605761
18	65460001	65500000	0.79219	0.130074	rna-XM_042235559.1	LOC105605761
18	65460001	65500000	0.79219	0.130074	rna-XM_042235560.1	LOC105605761
26	42760001	42800000	0.676363	0.129523	rna-XM_042241407.1	ZNF385D
7	78980001	79020000	0.799324	0.129441	rna-XM_027971948.2	DCAF5
3	95980001	96020000	0.598502	0.129305	rna-XM_004006087.5	MOB1A
3	95980001	96020000	0.598502	0.129305	rna-XM_042248104.1	MOB1A
4	67260001	67300000	0.951791	0.128954	rna-XM_004007927.5	GARS1
5	69940001	69980000	0.944536	0.128731	rna-XM_027970475.2	ATP10B
15	55180001	55220000	0.604013	0.128607	rna-XM_042233286.1	B3GNT6
15	55180001	55220000	0.604013	0.128607	rna-XM_042233287.1	B3GNT6
15	55180001	55220000	0.604013	0.128607	rna-XM_042233288.1	B3GNT6
1	173420001	173460000	0.568093	0.128353	rna-XM_004002898.5	BBX
1	173420001	173460000	0.568093	0.128353	rna-XM_012189591.4	BBX
1	173420001	173460000	0.568093	0.128353	rna-XM_012189597.4	BBX
1	173420001	173460000	0.568093	0.128353	rna-XM_015092421.3	BBX
1	173420001	173460000	0.568093	0.128353	rna-XM_015092422.3	BBX
1	173420001	173460000	0.568093	0.128353	rna-XM_015092423.3	BBX
1	173420001	173460000	0.568093	0.128353	rna-XM_015092424.3	BBX
1	173420001	173460000	0.568093	0.128353	rna-XM_015092425.3	BBX
1	173420001	173460000	0.568093	0.128353	rna-XM_027979770.2	BBX
1	173420001	173460000	0.568093	0.128353	rna-XM_042230795.1	BBX
1	173420001	173460000	0.568093	0.128353	rna-XM_042230803.1	BBX
1	173420001	173460000	0.568093	0.128353	rna-XM_042230811.1	BBX
1	173420001	173460000	0.568093	0.128353	rna-XM_042230812.1	BBX
1	173420001	173460000	0.568093	0.128353	rna-XM_042230821.1	BBX
1	173420001	173460000	0.568093	0.128353	rna-XM_042230825.1	BBX
1	173420001	173460000	0.568093	0.128353	rna-XM_042230831.1	BBX
1	173420001	173460000	0.568093	0.128353	rna-XM_042230837.1	BBX
1	173420001	173460000	0.568093	0.128353	rna-XM_042230842.1	BBX
1	173420001	173460000	0.568093	0.128353	rna-XM_042230848.1	BBX
1	173420001	173460000	0.568093	0.128353	rna-XM_042230867.1	BBX
1	173420001	173460000	0.568093	0.128353	rna-XM_042230873.1	BBX
19	51520001	51560000	2.30184	0.128174	rna-XM_042235941.1	FBXW12
9	4600001	4640000	0.694636	0.128128	rna-XM_015097695.3	LMBRD1
6	36780001	36820000	0.829787	0.127843	rna-XM_004009709.5	HERC3
6	36780001	36820000	0.829787	0.127843	rna-XM_027970881.2	HERC3
6	36780001	36820000	0.829787	0.127843	rna-XM_042251254.1	HERC3
6	36780001	36820000	0.829787	0.127843	rna-XM_042251255.1	HERC3
6	36780001	36820000	0.829787	0.127843	rna-XM_042251256.1	HERC3
1	223020001	223060000	0.517185	0.127748	rna-XM_027958732.2	SI
1	223020001	223060000	0.517185	0.127748	rna-XM_042234933.1	SI
1	223020001	223060000	0.517185	0.127748	rna-XM_042234939.1	SI
23	35340001	35380000	0.756308	0.127607	rna-XM_027960953.2	GREB1L
X	29980001	30020000	0.701379	0.127364	rna-XM_015104843.3	TAB3
X	29980001	30020000	0.701379	0.127364	rna-XM_015104845.3	TAB3
X	29980001	30020000	0.701379	0.127364	rna-XM_015104846.3	TAB3
X	29980001	30020000	0.701379	0.127364	rna-XM_042242254.1	TAB3
X	29980001	30020000	0.701379	0.127364	rna-XM_042242255.1	TAB3
3	119140001	119180000	0.667822	0.12697	rna-XM_004006230.5	TMTC2
3	62440001	62480000	0.608515	0.126456	rna-XM_012170629.4	SOWAHC
3	62440001	62480000	0.608515	0.126456	rna-XM_015094375.3	SEPTIN10
3	62440001	62480000	0.608515	0.126456	rna-XM_015094376.3	SEPTIN10
13	59020001	59060000	0.451483	0.126285	rna-XM_027977020.2	TFAP2C
13	59020001	59060000	0.451483	0.126285	rna-XM_042229941.1	TFAP2C
5	85460001	85500000	0.942432	0.125962	rna-XM_004009075.3	TMEM161B
5	85460001	85500000	0.942432	0.125962	rna-XM_042250739.1	TMEM161B
5	85460001	85500000	0.942432	0.125962	rna-XM_042250740.1	TMEM161B
8	68080001	68120000	1.56521	0.125936	rna-XM_004011387.4	ADAT2
8	68080001	68120000	1.56521	0.125936	rna-XM_004011388.5	PEX3
8	68080001	68120000	1.56521	0.125936	rna-XM_012183021.4	ADAT2
8	68080001	68120000	1.56521	0.125936	rna-XM_042253547.1	ADAT2
5	65680001	65720000	0.529654	0.125616	rna-XM_027970443.2	SGCD
5	65680001	65720000	0.529654	0.125616	rna-XM_042250671.1	SGCD
5	65680001	65720000	0.529654	0.125616	rna-XM_042250672.1	SGCD
5	65680001	65720000	0.529654	0.125616	rna-XM_042250673.1	SGCD
15	52260001	52300000	1.34316	0.125441	rna-XM_004016315.5	C2CD3
15	52260001	52300000	1.34316	0.125441	rna-XM_004016317.5	PPME1
15	52260001	52300000	1.34316	0.125441	rna-XM_012096032.4	PPME1
15	52260001	52300000	1.34316	0.125441	rna-XM_042232756.1	C2CD3
6	45180001	45220000	1.25318	0.125434	rna-XM_004009744.5	LGI2
1	198440001	198480000	0.728451	0.12541	rna-XM_004003041.5	TP63
1	198440001	198480000	0.728451	0.12541	rna-XM_004003044.5	TP63
1	198440001	198480000	0.728451	0.12541	rna-XM_027957355.2	TP63
1	198440001	198480000	0.728451	0.12541	rna-XM_027957366.2	TP63
7	65440001	65480000	0.671016	0.125186	rna-XM_015096738.3	GCH1
X	38080001	38120000	0.517865	0.125018	rna-XM_027963247.2	TSPAN7
26	19140001	19180000	0.827806	0.124918	rna-XM_004021731.5	VPS37A
26	19140001	19180000	0.827806	0.124918	rna-XM_004021733.5	CNOT7
26	19140001	19180000	0.827806	0.124918	rna-XM_042241247.1	MTMR7
26	19140001	19180000	0.827806	0.124918	rna-XM_042241249.1	CNOT7
26	19140001	19180000	0.827806	0.124918	rna-XM_042241250.1	CNOT7
26	19140001	19180000	0.827806	0.124918	rna-XM_042241251.1	CNOT7
26	19140001	19180000	0.827806	0.124918	rna-XM_042241252.1	CNOT7
8	52680001	52720000	0.683442	0.124622	rna-XM_027972719.2	MRAP2
8	52680001	52720000	0.683442	0.124622	rna-XM_042253437.1	MRAP2
26	19160001	19200000	0.5927	0.124439	rna-XM_004021731.5	VPS37A
26	19160001	19200000	0.5927	0.124439	rna-XM_004021733.5	CNOT7
26	19160001	19200000	0.5927	0.124439	rna-XM_015104574.3	ZDHHC2
26	19160001	19200000	0.5927	0.124439	rna-XM_042241248.1	ZDHHC2
26	19160001	19200000	0.5927	0.124439	rna-XM_042241249.1	CNOT7
26	19160001	19200000	0.5927	0.124439	rna-XM_042241250.1	CNOT7
26	19160001	19200000	0.5927	0.124439	rna-XM_042241251.1	CNOT7
26	19160001	19200000	0.5927	0.124439	rna-XM_042241252.1	CNOT7
2	73860001	73900000	0.748107	0.124413	rna-XM_004004364.5	RIC1
2	73860001	73900000	0.748107	0.124413	rna-XM_027964542.2	RIC1
2	73860001	73900000	0.748107	0.124413	rna-XM_042243427.1	RIC1
2	73860001	73900000	0.748107	0.124413	rna-XM_042243428.1	RIC1
2	73860001	73900000	0.748107	0.124413	rna-XM_042243429.1	RIC1
9	69140001	69180000	1.17454	0.1244	rna-XM_004011785.4	EIF3E
X	83040001	83080000	0.511173	0.124376	rna-XM_027962940.2	NSDHL
X	83040001	83080000	0.511173	0.124376	rna-XM_027962941.2	NSDHL
X	83040001	83080000	0.511173	0.124376	rna-XM_042242572.1	NSDHL
17	68500001	68540000	0.445441	0.124093	rna-XM_027956693.2	EMID1
17	68500001	68540000	0.445441	0.124093	rna-XM_027956694.2	EMID1
17	68500001	68540000	0.445441	0.124093	rna-XM_027956695.2	EMID1
17	68500001	68540000	0.445441	0.124093	rna-XM_027956696.2	EMID1
17	68500001	68540000	0.445441	0.124093	rna-XM_027956698.2	EMID1
17	68500001	68540000	0.445441	0.124093	rna-XM_042234792.1	EMID1
17	68500001	68540000	0.445441	0.124093	rna-XM_042234793.1	EMID1
17	68500001	68540000	0.445441	0.124093	rna-XM_042234794.1	EMID1
17	68500001	68540000	0.445441	0.124093	rna-XM_042234795.1	EMID1
1	106880001	106920000	0.57069	0.123756	rna-XM_027976609.2	ARHGEF11
1	106880001	106920000	0.57069	0.123756	rna-XM_027976613.2	ARHGEF11
1	106880001	106920000	0.57069	0.123756	rna-XM_027976620.2	ARHGEF11
1	106880001	106920000	0.57069	0.123756	rna-XM_027976628.2	ARHGEF11
1	106880001	106920000	0.57069	0.123756	rna-XM_027976632.2	ARHGEF11
1	106880001	106920000	0.57069	0.123756	rna-XM_042255759.1	ARHGEF11
1	106880001	106920000	0.57069	0.123756	rna-XM_042255782.1	ARHGEF11
1	106880001	106920000	0.57069	0.123756	rna-XM_042255785.1	ARHGEF11
1	106880001	106920000	0.57069	0.123756	rna-XM_042255791.1	ARHGEF11
1	106880001	106920000	0.57069	0.123756	rna-XM_042255798.1	ARHGEF11
1	106880001	106920000	0.57069	0.123756	rna-XM_042255804.1	ARHGEF11
1	3200001	3240000	0.746369	0.123188	rna-XM_027967129.2	SCLY
1	3200001	3240000	0.746369	0.123188	rna-XM_027967134.2	SCLY
1	3200001	3240000	0.746369	0.123188	rna-XM_027967140.2	SCLY
1	3200001	3240000	0.746369	0.123188	rna-XM_027967147.2	SCLY
1	3200001	3240000	0.746369	0.123188	rna-XM_027967151.2	SCLY
1	3200001	3240000	0.746369	0.123188	rna-XM_042244365.1	ESPNL
1	3200001	3240000	0.746369	0.123188	rna-XM_042244408.1	SCLY
6	96020001	96060000	0.76663	0.123033	rna-XM_027970763.2	CFAP299
19	16940001	16980000	0.769048	0.122924	rna-XM_004018287.5	BRPF1
19	16940001	16980000	0.769048	0.122924	rna-XM_004018288.5	BRPF1
19	16940001	16980000	0.769048	0.122924	rna-XM_012099506.4	BRPF1
19	16940001	16980000	0.769048	0.122924	rna-XM_012099509.4	BRPF1
19	16940001	16980000	0.769048	0.122924	rna-XM_027958107.2	BRPF1
19	16940001	16980000	0.769048	0.122924	rna-XM_027958116.2	MTMR14
19	16940001	16980000	0.769048	0.122924	rna-XM_027958117.2	MTMR14
19	16940001	16980000	0.769048	0.122924	rna-XM_027958118.2	MTMR14
19	16940001	16980000	0.769048	0.122924	rna-XM_042236583.1	BRPF1
19	16940001	16980000	0.769048	0.122924	rna-XM_042236591.1	CPNE9
19	16940001	16980000	0.769048	0.122924	rna-XM_042236593.1	CPNE9
19	16940001	16980000	0.769048	0.122924	rna-XM_042236594.1	CPNE9
19	16940001	16980000	0.769048	0.122924	rna-XM_042236595.1	CPNE9
19	16940001	16980000	0.769048	0.122924	rna-XM_042236596.1	CPNE9
19	16940001	16980000	0.769048	0.122924	rna-XM_042236597.1	CPNE9
19	16940001	16980000	0.769048	0.122924	rna-XM_042236598.1	CPNE9
19	16940001	16980000	0.769048	0.122924	rna-XM_042236599.1	CPNE9
1	189760001	189800000	0.47147	0.122842	rna-XM_027962743.2	KALRN
1	189760001	189800000	0.47147	0.122842	rna-XM_042232347.1	KALRN
1	189760001	189800000	0.47147	0.122842	rna-XM_042232348.1	KALRN
1	189760001	189800000	0.47147	0.122842	rna-XM_042232355.1	KALRN
1	189760001	189800000	0.47147	0.122842	rna-XM_042232364.1	KALRN
1	189760001	189800000	0.47147	0.122842	rna-XM_042232370.1	KALRN
1	189760001	189800000	0.47147	0.122842	rna-XM_042232379.1	KALRN
1	189760001	189800000	0.47147	0.122842	rna-XM_042232388.1	KALRN
1	189760001	189800000	0.47147	0.122842	rna-XM_042232396.1	KALRN
1	189760001	189800000	0.47147	0.122842	rna-XM_042232403.1	KALRN
1	189760001	189800000	0.47147	0.122842	rna-XM_042232409.1	KALRN
1	189760001	189800000	0.47147	0.122842	rna-XM_042232417.1	KALRN
1	189760001	189800000	0.47147	0.122842	rna-XM_042232441.1	KALRN
1	189760001	189800000	0.47147	0.122842	rna-XM_042232450.1	KALRN
3	119120001	119160000	0.693019	0.122793	rna-XM_004006230.5	TMTC2
2	97760001	97800000	0.595049	0.122635	rna-XM_042243510.1	LINGO2
16	24120001	24160000	0.697781	0.122301	rna-XM_004016988.4	CDC20B
16	24120001	24160000	0.697781	0.122301	rna-XM_004016989.5	GPX8
16	24120001	24160000	0.697781	0.122301	rna-XM_015101298.3	GPX8
25	25000001	25040000	0.417765	0.122155	rna-XM_027962430.2	TSPAN15
25	25000001	25040000	0.417765	0.122155	rna-XM_027962431.2	TSPAN15
25	25000001	25040000	0.417765	0.122155	rna-XM_027962432.2	TSPAN15
9	55200001	55240000	0.638624	0.122052	rna-XM_004011754.5	ZC2HC1A
15	76020001	76060000	0.917301	0.12201	rna-XM_004016447.5	DDB2
15	76020001	76060000	0.917301	0.12201	rna-XM_012096361.4	DDB2
15	76020001	76060000	0.917301	0.12201	rna-XM_012096362.4	DDB2
15	76020001	76060000	0.917301	0.12201	rna-XM_012096363.4	DDB2
15	76020001	76060000	0.917301	0.12201	rna-XM_012096364.4	DDB2
15	76020001	76060000	0.917301	0.12201	rna-XM_012096366.3	DDB2
15	76020001	76060000	0.917301	0.12201	rna-XM_012096370.4	NR1H3
15	76020001	76060000	0.917301	0.12201	rna-XM_027979714.2	NR1H3
15	76020001	76060000	0.917301	0.12201	rna-XM_027979716.2	NR1H3
15	76020001	76060000	0.917301	0.12201	rna-XM_027979718.2	DDB2
15	76020001	76060000	0.917301	0.12201	rna-XM_027979719.2	ACP2
15	76020001	76060000	0.917301	0.12201	rna-XM_027979720.2	ACP2
15	76020001	76060000	0.917301	0.12201	rna-XM_042233475.1	NR1H3
14	59880001	59920000	0.85309	0.121679	rna-XM_027978696.2	LOC101110828
14	59880001	59920000	0.85309	0.121679	rna-XM_042231155.1	LOC101110828
14	59880001	59920000	0.85309	0.121679	rna-XM_042231157.1	LOC101110828
14	59880001	59920000	0.85309	0.121679	rna-XM_042231158.1	LOC101110828
14	59880001	59920000	0.85309	0.121679	rna-XM_042231159.1	LOC101110828
14	59880001	59920000	0.85309	0.121679	rna-XM_042231160.1	LOC101110828
14	59880001	59920000	0.85309	0.121679	rna-XM_042231161.1	LOC101110828
14	59880001	59920000	0.85309	0.121679	rna-XM_042231162.1	LOC101110828
14	59880001	59920000	0.85309	0.121679	rna-XM_042231163.1	LOC101110828
14	59880001	59920000	0.85309	0.121679	rna-XM_042231164.1	LOC101110828
14	59880001	59920000	0.85309	0.121679	rna-XM_042231165.1	LOC101110828
14	59880001	59920000	0.85309	0.121679	rna-XM_042231166.1	LOC101110828
14	59880001	59920000	0.85309	0.121679	rna-XM_042231167.1	LOC101110828
14	59880001	59920000	0.85309	0.121679	rna-XM_042231168.1	LOC101110828
14	59880001	59920000	0.85309	0.121679	rna-XM_042231169.1	LOC101110828
14	59880001	59920000	0.85309	0.121679	rna-XM_042231170.1	LOC101110828
14	59880001	59920000	0.85309	0.121679	rna-XM_042231171.1	LOC101110828
14	59880001	59920000	0.85309	0.121679	rna-XM_042231172.1	LOC101110828
14	59880001	59920000	0.85309	0.121679	rna-XM_042231173.1	LOC101110828
14	59880001	59920000	0.85309	0.121679	rna-XM_042231174.1	LOC101110828
14	59880001	59920000	0.85309	0.121679	rna-XM_042231175.1	LOC101110828
14	59880001	59920000	0.85309	0.121679	rna-XM_042231176.1	LOC101110828
14	59880001	59920000	0.85309	0.121679	rna-XM_042231177.1	LOC101110828
1	237420001	237460000	0.986258	0.12156	rna-XM_004003251.5	P2RY12
1	237420001	237460000	0.986258	0.12156	rna-XM_027959291.2	MED12L
1	237420001	237460000	0.986258	0.12156	rna-XM_042235578.1	MED12L
1	237420001	237460000	0.986258	0.12156	rna-XM_042235583.1	MED12L
1	237420001	237460000	0.986258	0.12156	rna-XM_042235591.1	MED12L
1	237420001	237460000	0.986258	0.12156	rna-XM_042235599.1	MED12L
1	237420001	237460000	0.986258	0.12156	rna-XM_042235611.1	MED12L
1	237420001	237460000	0.986258	0.12156	rna-XM_042235634.1	P2RY12
1	237420001	237460000	0.986258	0.12156	rna-XM_042235638.1	P2RY12
1	237420001	237460000	0.986258	0.12156	rna-XM_042235645.1	P2RY12
6	36640001	36680000	0.491132	0.121326	rna-XM_027970873.2	FAM13A
6	36640001	36680000	0.491132	0.121326	rna-XM_027970874.2	FAM13A
6	36640001	36680000	0.491132	0.121326	rna-XM_027970876.2	FAM13A
6	36640001	36680000	0.491132	0.121326	rna-XM_027970877.2	FAM13A
6	36640001	36680000	0.491132	0.121326	rna-XM_042251243.1	FAM13A
6	36640001	36680000	0.491132	0.121326	rna-XM_042251244.1	FAM13A
6	36640001	36680000	0.491132	0.121326	rna-XM_042251245.1	FAM13A
6	36640001	36680000	0.491132	0.121326	rna-XM_042251246.1	FAM13A
6	36640001	36680000	0.491132	0.121326	rna-XM_042251247.1	FAM13A
6	36640001	36680000	0.491132	0.121326	rna-XM_042251248.1	FAM13A
6	36640001	36680000	0.491132	0.121326	rna-XM_042251249.1	FAM13A
6	36640001	36680000	0.491132	0.121326	rna-XM_042251250.1	FAM13A
6	36640001	36680000	0.491132	0.121326	rna-XM_042251251.1	FAM13A
6	36640001	36680000	0.491132	0.121326	rna-XM_042251252.1	FAM13A
6	36640001	36680000	0.491132	0.121326	rna-XM_042251253.1	FAM13A
18	65540001	65580000	0.534354	0.121201	rna-XM_027957440.2	LOC101122983
18	65540001	65580000	0.534354	0.121201	rna-XM_027957441.2	LOC101122983
18	65540001	65580000	0.534354	0.121201	rna-XM_042235544.1	LOC101122983
18	65540001	65580000	0.534354	0.121201	rna-XM_042235545.1	LOC101122983
18	65540001	65580000	0.534354	0.121201	rna-XM_042235546.1	LOC101122983
1	193280001	193320000	0.504692	0.12099	rna-XM_027957138.2	XXYLT1
1	193280001	193320000	0.504692	0.12099	rna-XM_042232920.1	XXYLT1
3	131600001	131640000	0.50607	0.120925	rna-XM_004006265.5	METAP2
22	50600001	50640000	0.926126	0.120908	rna-XM_027960449.2	INPP5A
22	50600001	50640000	0.926126	0.120908	rna-XM_042238648.1	INPP5A
22	50600001	50640000	0.926126	0.120908	rna-XM_042238649.1	INPP5A
22	50600001	50640000	0.926126	0.120908	rna-XM_042238650.1	INPP5A
22	50600001	50640000	0.926126	0.120908	rna-XM_042238651.1	INPP5A
22	50600001	50640000	0.926126	0.120908	rna-XM_042238652.1	INPP5A
22	50600001	50640000	0.926126	0.120908	rna-XM_042238653.1	INPP5A
7	33660001	33700000	0.505237	0.120853	rna-XM_027971667.2	GPR176
7	33660001	33700000	0.505237	0.120853	rna-XM_042252255.1	GPR176
22	24660001	24700000	0.525252	0.120839	rna-XM_004020330.5	CFAP58
2	53420001	53460000	0.546675	0.120808	rna-XM_027964461.2	DNAJB5
2	53420001	53460000	0.546675	0.120808	rna-XM_027964462.2	DNAJB5
2	53420001	53460000	0.546675	0.120808	rna-XM_027964463.2	DNAJB5
2	53420001	53460000	0.546675	0.120808	rna-XM_042243305.1	DNAJB5
13	63500001	63540000	0.544867	0.120635	rna-XM_004014504.4	EIF2S2
11	19160001	19200000	0.911783	0.12033	rna-XM_042255452.1	LOC114117017
14	59900001	59940000	0.689575	0.120323	rna-XM_027978696.2	LOC101110828
14	59900001	59940000	0.689575	0.120323	rna-XM_042231155.1	LOC101110828
14	59900001	59940000	0.689575	0.120323	rna-XM_042231157.1	LOC101110828
14	59900001	59940000	0.689575	0.120323	rna-XM_042231158.1	LOC101110828
14	59900001	59940000	0.689575	0.120323	rna-XM_042231159.1	LOC101110828
14	59900001	59940000	0.689575	0.120323	rna-XM_042231160.1	LOC101110828
14	59900001	59940000	0.689575	0.120323	rna-XM_042231161.1	LOC101110828
14	59900001	59940000	0.689575	0.120323	rna-XM_042231162.1	LOC101110828
14	59900001	59940000	0.689575	0.120323	rna-XM_042231163.1	LOC101110828
14	59900001	59940000	0.689575	0.120323	rna-XM_042231164.1	LOC101110828
14	59900001	59940000	0.689575	0.120323	rna-XM_042231165.1	LOC101110828
14	59900001	59940000	0.689575	0.120323	rna-XM_042231166.1	LOC101110828
14	59900001	59940000	0.689575	0.120323	rna-XM_042231167.1	LOC101110828
14	59900001	59940000	0.689575	0.120323	rna-XM_042231168.1	LOC101110828
14	59900001	59940000	0.689575	0.120323	rna-XM_042231169.1	LOC101110828
14	59900001	59940000	0.689575	0.120323	rna-XM_042231170.1	LOC101110828
14	59900001	59940000	0.689575	0.120323	rna-XM_042231171.1	LOC101110828
14	59900001	59940000	0.689575	0.120323	rna-XM_042231172.1	LOC101110828
14	59900001	59940000	0.689575	0.120323	rna-XM_042231173.1	LOC101110828
14	59900001	59940000	0.689575	0.120323	rna-XM_042231174.1	LOC101110828
14	59900001	59940000	0.689575	0.120323	rna-XM_042231175.1	LOC101110828
14	59900001	59940000	0.689575	0.120323	rna-XM_042231176.1	LOC101110828
14	59900001	59940000	0.689575	0.120323	rna-XM_042231177.1	LOC101110828
4	41440001	41480000	0.634096	0.12018	rna-XM_004007807.5	SEMA3C
11	37960001	38000000	0.629181	0.119999	rna-XM_027974662.2	SKAP1
3	115820001	115860000	1.17317	0.119946	rna-XM_004006214.5	PPP1R12A
3	115820001	115860000	1.17317	0.119946	rna-XM_012173981.4	PPP1R12A
3	115820001	115860000	1.17317	0.119946	rna-XM_012173982.4	PPP1R12A
3	115820001	115860000	1.17317	0.119946	rna-XM_027967166.2	PPP1R12A
3	115820001	115860000	1.17317	0.119946	rna-XM_042246553.1	PPP1R12A
3	115820001	115860000	1.17317	0.119946	rna-XM_042246554.1	PPP1R12A
3	115820001	115860000	1.17317	0.119946	rna-XM_042246555.1	PPP1R12A
X	38100001	38140000	0.449769	0.119821	rna-XM_027963247.2	TSPAN7
5	45280001	45320000	0.436874	0.119804	rna-XM_042250548.1	TRPC7
5	45280001	45320000	0.436874	0.119804	rna-XM_042250549.1	TRPC7
1	253680001	253720000	0.915365	0.119717	rna-XM_004003317.5	MSL2
1	253680001	253720000	0.915365	0.119717	rna-XM_042236753.1	MSL2
3	19280001	19320000	0.518114	0.119688	rna-XM_015094219.3	RRM2
1	174700001	174740000	0.577433	0.119587	rna-XM_042243677.1	GUCA1C
25	29660001	29700000	0.4817	0.119463	rna-XM_004021485.5	ADK
25	29660001	29700000	0.4817	0.119463	rna-XM_012105377.3	ADK
2	139100001	139140000	1.30771	0.119462	rna-XM_042242706.1	MYO3B
X	132380001	132420000	0.536016	0.119445	rna-XM_042241745.1	LOC105605644
X	132380001	132420000	0.536016	0.119445	rna-XM_042241746.1	LOC105605644
2	73840001	73880000	0.753412	0.119376	rna-XM_004004364.5	RIC1
2	73840001	73880000	0.753412	0.119376	rna-XM_027964542.2	RIC1
2	73840001	73880000	0.753412	0.119376	rna-XM_042243427.1	RIC1
2	73840001	73880000	0.753412	0.119376	rna-XM_042243428.1	RIC1
2	73840001	73880000	0.753412	0.119376	rna-XM_042243429.1	RIC1
19	16920001	16960000	0.696464	0.11918	rna-XM_004018284.5	CAMK1
19	16920001	16960000	0.696464	0.11918	rna-XM_004018285.5	OGG1
19	16920001	16960000	0.696464	0.11918	rna-XM_004018287.5	BRPF1
19	16920001	16960000	0.696464	0.11918	rna-XM_004018288.5	BRPF1
19	16920001	16960000	0.696464	0.11918	rna-XM_012099506.4	BRPF1
19	16920001	16960000	0.696464	0.11918	rna-XM_012099509.4	BRPF1
19	16920001	16960000	0.696464	0.11918	rna-XM_012099510.4	OGG1
19	16920001	16960000	0.696464	0.11918	rna-XM_027958107.2	BRPF1
19	16920001	16960000	0.696464	0.11918	rna-XM_042236583.1	BRPF1
19	16920001	16960000	0.696464	0.11918	rna-XM_042236584.1	CAMK1
19	16920001	16960000	0.696464	0.11918	rna-XM_042236591.1	CPNE9
19	16920001	16960000	0.696464	0.11918	rna-XM_042236593.1	CPNE9
19	16920001	16960000	0.696464	0.11918	rna-XM_042236594.1	CPNE9
19	16920001	16960000	0.696464	0.11918	rna-XM_042236595.1	CPNE9
19	16920001	16960000	0.696464	0.11918	rna-XM_042236596.1	CPNE9
19	16920001	16960000	0.696464	0.11918	rna-XM_042236597.1	CPNE9
19	16920001	16960000	0.696464	0.11918	rna-XM_042236598.1	CPNE9
19	16920001	16960000	0.696464	0.11918	rna-XM_042236599.1	CPNE9
1	69480001	69520000	0.723381	0.11875	rna-XM_004002193.5	GLMN
1	69480001	69520000	0.723381	0.11875	rna-XM_012176212.4	GLMN
1	69480001	69520000	0.723381	0.11875	rna-XM_027972095.2	C1H1orf146
1	69480001	69520000	0.723381	0.11875	rna-XM_042251010.1	C1H1orf146
3	39400001	39440000	0.467909	0.118088	rna-NM_001099630.1	GKN1
3	39400001	39440000	0.467909	0.118088	rna-XM_004005817.4	GKN2
3	39400001	39440000	0.467909	0.118088	rna-XM_042245137.1	GKN1
24	16160001	16200000	0.460144	0.117668	rna-XM_027961195.2	XYLT1
6	2200001	2240000	0.421362	0.117144	rna-XM_027970774.2	MARCHF1
6	2200001	2240000	0.421362	0.117144	rna-XM_042251098.1	MARCHF1
X	15740001	15780000	1.79022	0.117106	rna-XM_015104813.3	NHS
X	15740001	15780000	1.79022	0.117106	rna-XM_042242434.1	NHS
X	134040001	134080000	0.420915	0.116644	rna-XM_042241958.1	LOC101123536
X	134040001	134080000	0.420915	0.116644	rna-XM_042241959.1	LOC101123536
X	134040001	134080000	0.420915	0.116644	rna-XM_042241960.1	LOC101123536
1	3220001	3260000	0.652425	0.116546	rna-XM_015091821.3	UBE2F
1	3220001	3260000	0.652425	0.116546	rna-XM_015091822.3	UBE2F
1	3220001	3260000	0.652425	0.116546	rna-XM_015091823.3	UBE2F
1	3220001	3260000	0.652425	0.116546	rna-XM_027967129.2	SCLY
1	3220001	3260000	0.652425	0.116546	rna-XM_027967134.2	SCLY
1	3220001	3260000	0.652425	0.116546	rna-XM_027967140.2	SCLY
1	3220001	3260000	0.652425	0.116546	rna-XM_027967147.2	SCLY
1	3220001	3260000	0.652425	0.116546	rna-XM_027967151.2	SCLY
1	3220001	3260000	0.652425	0.116546	rna-XM_042244408.1	SCLY
4	49860001	49900000	0.526425	0.116457	rna-XM_042248524.1	COG5
4	49860001	49900000	0.526425	0.116457	rna-XM_042248525.1	COG5
15	61940001	61980000	0.602136	0.115977	rna-XM_027979592.2	WT1
15	61940001	61980000	0.602136	0.115977	rna-XM_027979593.2	WT1
15	61940001	61980000	0.602136	0.115977	rna-XM_027979594.2	WT1
15	61940001	61980000	0.602136	0.115977	rna-XM_027979595.2	WT1
15	61940001	61980000	0.602136	0.115977	rna-XM_027979596.2	WT1
15	61940001	61980000	0.602136	0.115977	rna-XM_042233318.1	WT1
8	50000001	50040000	0.996833	0.115744	rna-XM_015097393.3	ZNF292
8	50000001	50040000	0.996833	0.115744	rna-XM_042253428.1	ZNF292
26	2740001	2780000	0.684888	0.115716	rna-XM_042241416.1	CSMD1
2	139140001	139180000	1.26557	0.115678	rna-XM_042242706.1	MYO3B
2	101580001	101620000	1.06524	0.115475	rna-XM_004005323.5	DDX58
2	101580001	101620000	1.06524	0.115475	rna-XM_015093260.3	ACO1
5	62700001	62740000	1.12313	0.115369	rna-XM_004008999.3	GRIA1
5	62700001	62740000	1.12313	0.115369	rna-XM_004009000.3	GRIA1
5	62700001	62740000	1.12313	0.115369	rna-XM_042250657.1	GRIA1
5	62700001	62740000	1.12313	0.115369	rna-XM_042250658.1	GRIA1
5	62700001	62740000	1.12313	0.115369	rna-XM_042250659.1	GRIA1
3	115840001	115880000	1.24467	0.114453	rna-XM_004006214.5	PPP1R12A
3	115840001	115880000	1.24467	0.114453	rna-XM_012173981.4	PPP1R12A
3	115840001	115880000	1.24467	0.114453	rna-XM_012173982.4	PPP1R12A
3	115840001	115880000	1.24467	0.114453	rna-XM_027967166.2	PPP1R12A
3	115840001	115880000	1.24467	0.114453	rna-XM_042246553.1	PPP1R12A
3	115840001	115880000	1.24467	0.114453	rna-XM_042246554.1	PPP1R12A
3	115840001	115880000	1.24467	0.114453	rna-XM_042246555.1	PPP1R12A
25	34940001	34980000	0.642185	0.114396	rna-XM_004021526.5	TSPAN14
25	34940001	34980000	0.642185	0.114396	rna-XM_012105424.4	TSPAN14
25	34940001	34980000	0.642185	0.114396	rna-XM_027962301.2	SH2D4B
25	34940001	34980000	0.642185	0.114396	rna-XM_042240914.1	TSPAN14
25	34940001	34980000	0.642185	0.114396	rna-XM_042240915.1	TSPAN14
25	34940001	34980000	0.642185	0.114396	rna-XM_042240916.1	TSPAN14
25	34940001	34980000	0.642185	0.114396	rna-XM_042240917.1	TSPAN14
25	34940001	34980000	0.642185	0.114396	rna-XM_042240921.1	SH2D4B
8	48060001	48100000	0.451383	0.114296	rna-XM_012182772.4	ANKRD6
8	48060001	48100000	0.451383	0.114296	rna-XM_012182777.4	ANKRD6
15	35920001	35960000	0.769634	0.114035	rna-XM_012095685.3	SOX6
15	35920001	35960000	0.769634	0.114035	rna-XM_012095689.3	SOX6
15	35920001	35960000	0.769634	0.114035	rna-XM_015100739.3	SOX6
15	35920001	35960000	0.769634	0.114035	rna-XM_015100740.3	SOX6
15	35920001	35960000	0.769634	0.114035	rna-XM_015100741.3	SOX6
15	35920001	35960000	0.769634	0.114035	rna-XM_027979356.2	SOX6
15	35920001	35960000	0.769634	0.114035	rna-XM_027979357.2	SOX6
15	35920001	35960000	0.769634	0.114035	rna-XM_027979358.2	SOX6
15	35920001	35960000	0.769634	0.114035	rna-XM_027979359.2	SOX6
15	35920001	35960000	0.769634	0.114035	rna-XM_027979360.2	SOX6
15	35920001	35960000	0.769634	0.114035	rna-XM_027979361.2	SOX6
15	35920001	35960000	0.769634	0.114035	rna-XM_027979362.2	SOX6
15	35920001	35960000	0.769634	0.114035	rna-XM_027979363.2	SOX6
15	35920001	35960000	0.769634	0.114035	rna-XM_042232725.1	SOX6
15	35920001	35960000	0.769634	0.114035	rna-XM_042232727.1	SOX6
15	35920001	35960000	0.769634	0.114035	rna-XM_042232728.1	SOX6
15	35920001	35960000	0.769634	0.114035	rna-XM_042232729.1	SOX6
15	35920001	35960000	0.769634	0.114035	rna-XM_042232730.1	SOX6
15	35920001	35960000	0.769634	0.114035	rna-XM_042232732.1	SOX6
15	35920001	35960000	0.769634	0.114035	rna-XM_042232733.1	SOX6
2	53400001	53440000	0.553416	0.114033	rna-XM_027963912.2	C2H9orf131
2	53400001	53440000	0.553416	0.114033	rna-XM_027964455.2	LOC101109680
2	53400001	53440000	0.553416	0.114033	rna-XM_042243302.1	LOC101109680
X	65180001	65220000	0.635425	0.113973	rna-XM_012106919.3	PHKA1
X	65180001	65220000	0.635425	0.113973	rna-XM_027963238.2	PHKA1
X	65180001	65220000	0.635425	0.113973	rna-XM_027963239.2	PHKA1
X	65180001	65220000	0.635425	0.113973	rna-XM_027963240.2	PHKA1
X	65180001	65220000	0.635425	0.113973	rna-XM_027963241.2	PHKA1
X	65180001	65220000	0.635425	0.113973	rna-XM_027963242.2	PHKA1
X	65180001	65220000	0.635425	0.113973	rna-XM_042242422.1	PHKA1
15	9460001	9500000	0.504418	0.11389	rna-XM_027979105.2	CNTN5
24	42300001	42340000	0.502128	0.113871	rna-XM_027961255.2	PRKAR1B
24	42300001	42340000	0.502128	0.113871	rna-XM_027961256.2	PRKAR1B
24	42300001	42340000	0.502128	0.113871	rna-XM_042240046.1	PRKAR1B
24	42300001	42340000	0.502128	0.113871	rna-XM_042240047.1	PRKAR1B
24	42300001	42340000	0.502128	0.113871	rna-XM_042240048.1	PRKAR1B
24	42300001	42340000	0.502128	0.113871	rna-XM_042240049.1	PRKAR1B
24	42300001	42340000	0.502128	0.113871	rna-XM_042240050.1	PRKAR1B
24	42300001	42340000	0.502128	0.113871	rna-XM_042240051.1	PRKAR1B
24	42300001	42340000	0.502128	0.113871	rna-XM_042240052.1	PRKAR1B
24	42300001	42340000	0.502128	0.113871	rna-XM_042240053.1	PRKAR1B
14	33920001	33960000	0.485932	0.113793	rna-XM_015100465.3	CMTM3
14	33920001	33960000	0.485932	0.113793	rna-XM_027978029.2	CMTM4
14	33920001	33960000	0.485932	0.113793	rna-XM_042231757.1	CMTM4
1	91140001	91180000	1.57013	0.11327	rna-XM_012178891.3	PTPN22
X	100420001	100460000	0.468834	0.113255	rna-XM_012107306.4	PLAC1
X	100420001	100460000	0.468834	0.113255	rna-XM_042242134.1	PLAC1
X	100420001	100460000	0.468834	0.113255	rna-XM_042242135.1	PLAC1
X	100420001	100460000	0.468834	0.113255	rna-XM_042242136.1	PLAC1
26	25860001	25900000	0.40574	0.11323	rna-XM_012105860.4	GTF2E2
26	25860001	25900000	0.40574	0.11323	rna-XM_012105861.4	GTF2E2
26	25860001	25900000	0.40574	0.11323	rna-XM_015104588.3	GTF2E2
14	33840001	33880000	1.41298	0.113089	rna-XM_012189873.4	TK2
14	33840001	33880000	1.41298	0.113089	rna-XM_015100463.3	LOC101103916
14	33840001	33880000	1.41298	0.113089	rna-XM_042231749.1	TK2
14	33840001	33880000	1.41298	0.113089	rna-XM_042231750.1	TK2
14	33840001	33880000	1.41298	0.113089	rna-XM_042231754.1	LOC101104172
15	9480001	9520000	0.660591	0.112952	rna-XM_027979105.2	CNTN5
12	22820001	22860000	0.750263	0.11286	rna-XM_027976279.2	IARS2
1	217200001	217240000	0.664416	0.112773	rna-XM_004003164.4	EIF5A2
1	217200001	217240000	0.664416	0.112773	rna-XM_027958395.2	EIF5A2
1	217200001	217240000	0.664416	0.112773	rna-XM_042234585.1	EIF5A2
3	163660001	163700000	1.60507	0.112706	rna-XM_012174789.4	LOC101114432
3	163660001	163700000	1.60507	0.112706	rna-XM_012174790.3	LOC101114432
3	163660001	163700000	1.60507	0.112706	rna-XM_012174791.3	LOC101114432
3	163660001	163700000	1.60507	0.112706	rna-XM_042247075.1	LOC101114432
13	17300001	17340000	1.48434	0.112642	rna-XM_012188220.4	LOC101109989
13	17300001	17340000	1.48434	0.112642	rna-XM_012188222.4	LOC101109989
13	17300001	17340000	1.48434	0.112642	rna-XM_027976552.2	LOC101110258
13	17300001	17340000	1.48434	0.112642	rna-XM_042230458.1	LOC101110258
5	62680001	62720000	1.01776	0.112642	rna-XM_004008999.3	GRIA1
5	62680001	62720000	1.01776	0.112642	rna-XM_004009000.3	GRIA1
5	62680001	62720000	1.01776	0.112642	rna-XM_042250657.1	GRIA1
5	62680001	62720000	1.01776	0.112642	rna-XM_042250658.1	GRIA1
5	62680001	62720000	1.01776	0.112642	rna-XM_042250659.1	GRIA1
21	34420001	34460000	0.652091	0.112307	rna-XM_004019555.4	MS4A8
21	34420001	34460000	0.652091	0.112307	rna-XM_012101928.4	MS4A8
21	34420001	34460000	0.652091	0.112307	rna-XM_012101929.4	MS4A8
8	78580001	78620000	0.778117	0.111831	rna-XM_004011420.4	OPRM1
19	51500001	51540000	1.92504	0.11147	rna-XM_042235941.1	FBXW12
1	86780001	86820000	0.50148	0.111448	rna-XM_012106955.4	GNAI3
4	33800001	33840000	0.726916	0.111367	rna-XM_042249302.1	LOC121819506
8	47660001	47700000	0.445438	0.11133	rna-XM_042253397.1	BACH2
8	47660001	47700000	0.445438	0.11133	rna-XM_042253398.1	BACH2
8	47660001	47700000	0.445438	0.11133	rna-XM_042253399.1	BACH2
8	47660001	47700000	0.445438	0.11133	rna-XM_042253400.1	BACH2
7	34120001	34160000	1.63277	0.111251	rna-XM_012181197.4	CCDC9B
7	34120001	34160000	1.63277	0.111251	rna-XM_012181198.3	CCDC9B
7	34120001	34160000	1.63277	0.111251	rna-XM_027971675.2	PLCB2
7	34120001	34160000	1.63277	0.111251	rna-XM_027971676.2	PLCB2
7	34120001	34160000	1.63277	0.111251	rna-XM_027971677.2	PLCB2
7	34120001	34160000	1.63277	0.111251	rna-XM_027971678.2	CCDC9B
7	34120001	34160000	1.63277	0.111251	rna-XM_027971679.2	CCDC9B
7	34120001	34160000	1.63277	0.111251	rna-XM_042252271.1	PLCB2
7	34120001	34160000	1.63277	0.111251	rna-XM_042252272.1	PLCB2
7	34120001	34160000	1.63277	0.111251	rna-XM_042252273.1	PLCB2
7	34120001	34160000	1.63277	0.111251	rna-XM_042252275.1	PLCB2
7	34120001	34160000	1.63277	0.111251	rna-XM_042252276.1	PLCB2
7	34120001	34160000	1.63277	0.111251	rna-XM_042252277.1	PLCB2
7	34120001	34160000	1.63277	0.111251	rna-XM_042252280.1	CCDC9B
1	173400001	173440000	0.698588	0.111076	rna-XM_004002898.5	BBX
1	173400001	173440000	0.698588	0.111076	rna-XM_012189591.4	BBX
1	173400001	173440000	0.698588	0.111076	rna-XM_012189597.4	BBX
1	173400001	173440000	0.698588	0.111076	rna-XM_015092421.3	BBX
1	173400001	173440000	0.698588	0.111076	rna-XM_015092422.3	BBX
1	173400001	173440000	0.698588	0.111076	rna-XM_015092423.3	BBX
1	173400001	173440000	0.698588	0.111076	rna-XM_015092424.3	BBX
1	173400001	173440000	0.698588	0.111076	rna-XM_015092425.3	BBX
1	173400001	173440000	0.698588	0.111076	rna-XM_027979770.2	BBX
1	173400001	173440000	0.698588	0.111076	rna-XM_042230795.1	BBX
1	173400001	173440000	0.698588	0.111076	rna-XM_042230803.1	BBX
1	173400001	173440000	0.698588	0.111076	rna-XM_042230811.1	BBX
1	173400001	173440000	0.698588	0.111076	rna-XM_042230812.1	BBX
1	173400001	173440000	0.698588	0.111076	rna-XM_042230821.1	BBX
1	173400001	173440000	0.698588	0.111076	rna-XM_042230825.1	BBX
1	173400001	173440000	0.698588	0.111076	rna-XM_042230831.1	BBX
1	173400001	173440000	0.698588	0.111076	rna-XM_042230837.1	BBX
1	173400001	173440000	0.698588	0.111076	rna-XM_042230842.1	BBX
1	173400001	173440000	0.698588	0.111076	rna-XM_042230848.1	BBX
1	173400001	173440000	0.698588	0.111076	rna-XM_042230867.1	BBX
1	173400001	173440000	0.698588	0.111076	rna-XM_042230873.1	BBX
13	500001	540000	0.416106	0.111035	rna-XM_015099524.3	TMX4
13	500001	540000	0.416106	0.111035	rna-XM_042230392.1	TMX4
25	22420001	22460000	0.759652	0.111032	rna-XM_004021400.5	CTNNA3
25	22420001	22460000	0.759652	0.111032	rna-XM_042241050.1	CTNNA3
4	106120001	106160000	0.475888	0.110894	rna-XM_042248929.1	TMEM178B
3	62420001	62460000	0.666579	0.110838	rna-XM_015094375.3	SEPTIN10
3	62420001	62460000	0.666579	0.110838	rna-XM_015094376.3	SEPTIN10
X	134020001	134060000	0.441529	0.110721	rna-XM_042241958.1	LOC101123536
X	134020001	134060000	0.441529	0.110721	rna-XM_042241959.1	LOC101123536
X	134020001	134060000	0.441529	0.110721	rna-XM_042241960.1	LOC101123536
25	40340001	40380000	0.494502	0.110592	rna-XM_027962157.2	LDB3
25	40340001	40380000	0.494502	0.110592	rna-XM_027962158.2	LDB3
25	40340001	40380000	0.494502	0.110592	rna-XM_027962159.2	LDB3
25	40340001	40380000	0.494502	0.110592	rna-XM_027962160.2	LDB3
25	40340001	40380000	0.494502	0.110592	rna-XM_027962161.2	LDB3
25	40340001	40380000	0.494502	0.110592	rna-XM_027962163.2	LDB3
25	40340001	40380000	0.494502	0.110592	rna-XM_027962164.2	LDB3
25	40340001	40380000	0.494502	0.110592	rna-XM_027962167.2	LDB3
25	40340001	40380000	0.494502	0.110592	rna-XM_027962168.2	LDB3
25	40340001	40380000	0.494502	0.110592	rna-XM_027962232.2	OPN4
3	18820001	18860000	0.515371	0.110449	rna-XM_004005675.4	CPSF3
3	18820001	18860000	0.515371	0.110449	rna-XM_004005676.5	ADAM17
3	18820001	18860000	0.515371	0.110449	rna-XM_004005678.4	IAH1
3	18820001	18860000	0.515371	0.110449	rna-XM_027966508.2	IAH1
3	18820001	18860000	0.515371	0.110449	rna-XM_042245767.1	CPSF3
3	18820001	18860000	0.515371	0.110449	rna-XM_042245768.1	CPSF3
3	18820001	18860000	0.515371	0.110449	rna-XM_042245771.1	ADAM17
3	18820001	18860000	0.515371	0.110449	rna-XM_042245772.1	ADAM17
3	18820001	18860000	0.515371	0.110449	rna-XM_042245773.1	ADAM17
3	18820001	18860000	0.515371	0.110449	rna-XM_042245774.1	ADAM17
3	18820001	18860000	0.515371	0.110449	rna-XM_042245775.1	ADAM17
3	18820001	18860000	0.515371	0.110449	rna-XM_042245776.1	ADAM17
3	18820001	18860000	0.515371	0.110449	rna-XM_042245777.1	IAH1
1	237400001	237440000	0.817983	0.110083	rna-XM_027959291.2	MED12L
1	237400001	237440000	0.817983	0.110083	rna-XM_042235578.1	MED12L
1	237400001	237440000	0.817983	0.110083	rna-XM_042235583.1	MED12L
1	237400001	237440000	0.817983	0.110083	rna-XM_042235591.1	MED12L
1	237400001	237440000	0.817983	0.110083	rna-XM_042235599.1	MED12L
1	237400001	237440000	0.817983	0.110083	rna-XM_042235611.1	MED12L
16	8240001	8280000	0.775117	0.110013	rna-XM_004016890.5	BTF3
16	8240001	8280000	0.775117	0.110013	rna-XM_027980011.2	BTF3
11	52460001	52500000	0.41837	0.109991	rna-XM_027974221.2	RBFOX3
11	52460001	52500000	0.41837	0.109991	rna-XM_027974222.2	RBFOX3
11	52460001	52500000	0.41837	0.109991	rna-XM_027974223.2	RBFOX3
11	52460001	52500000	0.41837	0.109991	rna-XM_027974224.2	RBFOX3
11	52460001	52500000	0.41837	0.109991	rna-XM_027974225.2	RBFOX3
11	52460001	52500000	0.41837	0.109991	rna-XM_027974226.2	RBFOX3
11	52460001	52500000	0.41837	0.109991	rna-XM_027974227.2	RBFOX3
11	52460001	52500000	0.41837	0.109991	rna-XM_027974228.2	RBFOX3
11	52460001	52500000	0.41837	0.109991	rna-XM_027974229.2	RBFOX3
11	52460001	52500000	0.41837	0.109991	rna-XM_027974230.2	RBFOX3
11	52460001	52500000	0.41837	0.109991	rna-XM_042256255.1	RBFOX3
11	52460001	52500000	0.41837	0.109991	rna-XM_042256256.1	RBFOX3
11	52460001	52500000	0.41837	0.109991	rna-XM_042256257.1	RBFOX3
1	192800001	192840000	0.415587	0.1099	rna-XM_004003025.5	BDH1
1	192800001	192840000	0.415587	0.1099	rna-XM_012096650.4	BDH1
19	900001	940000	0.493658	0.109626	rna-XM_015102199.3	EGFR
7	34060001	34100000	0.566532	0.109312	rna-XM_027971670.2	PAK6
7	34060001	34100000	0.566532	0.109312	rna-XM_027971671.2	PAK6
7	34060001	34100000	0.566532	0.109312	rna-XM_042252266.1	PAK6
7	34060001	34100000	0.566532	0.109312	rna-XM_042252267.1	PAK6
7	34060001	34100000	0.566532	0.109312	rna-XM_042252268.1	PAK6
7	34060001	34100000	0.566532	0.109312	rna-XM_042252269.1	PAK6
7	34060001	34100000	0.566532	0.109312	rna-XM_042252270.1	PAK6
4	33020001	33060000	0.631427	0.109204	rna-NM_001130937.1	TRA2A
4	33020001	33060000	0.631427	0.109204	rna-XM_027968346.2	TRA2A
4	33020001	33060000	0.631427	0.109204	rna-XM_027968347.2	TRA2A
4	33020001	33060000	0.631427	0.109204	rna-XM_027968349.2	TRA2A
4	33020001	33060000	0.631427	0.109204	rna-XM_042248286.1	TRA2A
4	33020001	33060000	0.631427	0.109204	rna-XM_042248287.1	TRA2A
9	93680001	93720000	0.516016	0.109094	rna-XM_004011861.5	SNX16
9	93680001	93720000	0.516016	0.109094	rna-XM_012184194.3	SNX16
9	93680001	93720000	0.516016	0.109094	rna-XM_015097943.3	SNX16
9	93680001	93720000	0.516016	0.109094	rna-XM_015097944.3	SNX16
9	93680001	93720000	0.516016	0.109094	rna-XM_015097945.3	SNX16
9	93680001	93720000	0.516016	0.109094	rna-XM_015097947.3	SNX16
9	93680001	93720000	0.516016	0.109094	rna-XM_027973258.2	SNX16
X	116940001	116980000	1.01397	0.109035	rna-XM_004022404.5	KLHL13
X	116940001	116980000	1.01397	0.109035	rna-XM_004022405.5	KLHL13
X	116940001	116980000	1.01397	0.109035	rna-XM_015105078.3	KLHL13
X	116940001	116980000	1.01397	0.109035	rna-XM_027963561.2	KLHL13
X	116940001	116980000	1.01397	0.109035	rna-XM_042242568.1	KLHL13
X	116940001	116980000	1.01397	0.109035	rna-XM_042242569.1	KLHL13
7	34100001	34140000	1.28855	0.109009	rna-XM_027971674.2	ANKRD63
7	34100001	34140000	1.28855	0.109009	rna-XM_027971675.2	PLCB2
7	34100001	34140000	1.28855	0.109009	rna-XM_027971676.2	PLCB2
7	34100001	34140000	1.28855	0.109009	rna-XM_027971677.2	PLCB2
7	34100001	34140000	1.28855	0.109009	rna-XM_042252271.1	PLCB2
7	34100001	34140000	1.28855	0.109009	rna-XM_042252272.1	PLCB2
7	34100001	34140000	1.28855	0.109009	rna-XM_042252273.1	PLCB2
7	34100001	34140000	1.28855	0.109009	rna-XM_042252274.1	PLCB2
7	34100001	34140000	1.28855	0.109009	rna-XM_042252275.1	PLCB2
7	34100001	34140000	1.28855	0.109009	rna-XM_042252276.1	PLCB2
7	34100001	34140000	1.28855	0.109009	rna-XM_042252277.1	PLCB2
13	21720001	21760000	0.611646	0.108858	rna-XM_027976595.2	NEBL
13	21720001	21760000	0.611646	0.108858	rna-XM_042230503.1	NEBL
23	25980001	26020000	0.621302	0.108452	rna-XM_012103431.4	DSG3
23	25980001	26020000	0.621302	0.108452	rna-XM_027960744.2	DSG3
23	25980001	26020000	0.621302	0.108452	rna-XM_027960751.2	DSG2
23	25980001	26020000	0.621302	0.108452	rna-XM_042239450.1	LOC121817750
5	44900001	44940000	0.558061	0.108353	rna-XM_027970266.2	SLC25A48
X	132400001	132440000	0.452716	0.108323	rna-XM_042241745.1	LOC105605644
X	132400001	132440000	0.452716	0.108323	rna-XM_042241746.1	LOC105605644
18	6620001	6660000	0.458987	0.108268	rna-XM_012098366.4	LRRC28
18	6620001	6660000	0.458987	0.108268	rna-XM_042235648.1	LRRC28
1	123540001	123580000	0.484362	0.108104	rna-XM_015092373.3	SYNJ1
1	123540001	123580000	0.484362	0.108104	rna-XM_027978236.2	SYNJ1
1	123540001	123580000	0.484362	0.108104	rna-XM_042229548.1	SYNJ1
1	123540001	123580000	0.484362	0.108104	rna-XM_042229549.1	SYNJ1
1	123540001	123580000	0.484362	0.108104	rna-XM_042229550.1	SYNJ1
1	123540001	123580000	0.484362	0.108104	rna-XM_042229551.1	SYNJ1
1	123540001	123580000	0.484362	0.108104	rna-XM_042229552.1	SYNJ1
1	123540001	123580000	0.484362	0.108104	rna-XM_042229553.1	SYNJ1
1	123540001	123580000	0.484362	0.108104	rna-XM_042229554.1	SYNJ1
1	123540001	123580000	0.484362	0.108104	rna-XM_042229560.1	SYNJ1
1	123540001	123580000	0.484362	0.108104	rna-XM_042229570.1	SYNJ1
1	123540001	123580000	0.484362	0.108104	rna-XM_042229580.1	SYNJ1
6	70280001	70320000	0.54289	0.107972	rna-XM_004009829.4	CHIC2
X	52280001	52320000	0.472575	0.107907	rna-XM_042241770.1	WNK3
X	52280001	52320000	0.472575	0.107907	rna-XM_042241771.1	WNK3
20	16000001	16040000	0.633555	0.10773	rna-XM_027958622.2	TRERF1
20	16000001	16040000	0.633555	0.10773	rna-XM_042237294.1	TRERF1
20	16000001	16040000	0.633555	0.10773	rna-XM_042237295.1	TRERF1
20	16000001	16040000	0.633555	0.10773	rna-XM_042237296.1	TRERF1
20	16000001	16040000	0.633555	0.10773	rna-XM_042237297.1	TRERF1
20	16000001	16040000	0.633555	0.10773	rna-XM_042237298.1	TRERF1
20	16000001	16040000	0.633555	0.10773	rna-XM_042237299.1	TRERF1
20	16000001	16040000	0.633555	0.10773	rna-XM_042237300.1	TRERF1
20	16000001	16040000	0.633555	0.10773	rna-XM_042237301.1	TRERF1
20	16000001	16040000	0.633555	0.10773	rna-XM_042237302.1	TRERF1
20	16000001	16040000	0.633555	0.10773	rna-XM_042237304.1	TRERF1
11	52480001	52520000	0.577065	0.107717	rna-XM_027974221.2	RBFOX3
11	52480001	52520000	0.577065	0.107717	rna-XM_027974222.2	RBFOX3
11	52480001	52520000	0.577065	0.107717	rna-XM_027974223.2	RBFOX3
11	52480001	52520000	0.577065	0.107717	rna-XM_027974224.2	RBFOX3
11	52480001	52520000	0.577065	0.107717	rna-XM_027974225.2	RBFOX3
11	52480001	52520000	0.577065	0.107717	rna-XM_027974226.2	RBFOX3
11	52480001	52520000	0.577065	0.107717	rna-XM_027974227.2	RBFOX3
11	52480001	52520000	0.577065	0.107717	rna-XM_027974228.2	RBFOX3
11	52480001	52520000	0.577065	0.107717	rna-XM_027974229.2	RBFOX3
11	52480001	52520000	0.577065	0.107717	rna-XM_027974230.2	RBFOX3
11	52480001	52520000	0.577065	0.107717	rna-XM_042256255.1	RBFOX3
11	52480001	52520000	0.577065	0.107717	rna-XM_042256256.1	RBFOX3
11	52480001	52520000	0.577065	0.107717	rna-XM_042256257.1	RBFOX3
3	18620001	18660000	0.538882	0.107685	rna-XM_027966503.2	ASAP2
3	18620001	18660000	0.538882	0.107685	rna-XM_027966504.2	ASAP2
3	18620001	18660000	0.538882	0.107685	rna-XM_027966505.2	ASAP2
3	18620001	18660000	0.538882	0.107685	rna-XM_027966506.2	ASAP2
3	95940001	95980000	0.552508	0.107158	rna-XM_027967016.2	BOLA3
3	119060001	119100000	0.594976	0.107134	rna-XM_004006230.5	TMTC2
17	21180001	21220000	0.666399	0.1071	rna-XM_042234928.1	LOC114108872
8	61620001	61660000	0.572757	0.107085	rna-XM_004011369.4	MAP7
8	61620001	61660000	0.572757	0.107085	rna-XM_012182965.3	MAP7
8	61620001	61660000	0.572757	0.107085	rna-XM_042253519.1	MAP7
8	61620001	61660000	0.572757	0.107085	rna-XM_042253520.1	MAP7
8	61620001	61660000	0.572757	0.107085	rna-XM_042253521.1	MAP7
1	171200001	171240000	0.716446	0.106997	rna-XM_004002895.5	ALCAM
1	171200001	171240000	0.716446	0.106997	rna-XM_012189453.4	ALCAM
18	13520001	13560000	0.402006	0.10691	rna-XM_015101878.3	CHD2
18	13520001	13560000	0.402006	0.10691	rna-XM_042235053.1	CHD2
18	13520001	13560000	0.402006	0.10691	rna-XM_042235055.1	CHD2
18	13520001	13560000	0.402006	0.10691	rna-XM_042235056.1	CHD2
18	13520001	13560000	0.402006	0.10691	rna-XM_042235057.1	CHD2
18	13520001	13560000	0.402006	0.10691	rna-XM_042235058.1	CHD2
18	13520001	13560000	0.402006	0.10691	rna-XM_042235059.1	CHD2
18	13520001	13560000	0.402006	0.10691	rna-XM_042235060.1	CHD2
18	13520001	13560000	0.402006	0.10691	rna-XM_042235061.1	CHD2
3	104780001	104820000	0.736168	0.10682	rna-XM_004006181.5	NPHP1
3	104780001	104820000	0.736168	0.10682	rna-XM_012173874.4	NPHP1
3	104780001	104820000	0.736168	0.10682	rna-XM_012173875.4	NPHP1
3	104780001	104820000	0.736168	0.10682	rna-XM_012173876.4	NPHP1
3	104780001	104820000	0.736168	0.10682	rna-XM_042248147.1	LOC101117749
25	22440001	22480000	0.483555	0.106791	rna-XM_004021400.5	CTNNA3
25	22440001	22480000	0.483555	0.106791	rna-XM_042241050.1	CTNNA3
6	96040001	96080000	0.654982	0.106711	rna-XM_027970763.2	CFAP299
18	65360001	65400000	1.03101	0.106597	rna-XM_027957278.2	LBHD2
15	80560001	80600000	0.625125	0.106525	rna-XM_004016825.4	LOC101109300
3	78960001	79000000	0.707146	0.106494	rna-XM_004005979.4	SRBD1
3	78960001	79000000	0.707146	0.106494	rna-XM_012172342.3	SRBD1
3	78960001	79000000	0.707146	0.106494	rna-XM_027966882.2	SRBD1
11	5420001	5460000	0.487589	0.106263	rna-XM_042255240.1	MMD
2	156880001	156920000	0.605146	0.106241	rna-XM_004004691.5	ARL6IP6
2	156880001	156920000	0.605146	0.106241	rna-XM_004004692.4	PRPF40A
2	156880001	156920000	0.605146	0.106241	rna-XM_012137139.4	PRPF40A
2	156880001	156920000	0.605146	0.106241	rna-XM_012137196.4	PRPF40A
2	156880001	156920000	0.605146	0.106241	rna-XM_027964945.2	PRPF40A
2	156880001	156920000	0.605146	0.106241	rna-XM_027964946.2	PRPF40A
2	156880001	156920000	0.605146	0.106241	rna-XM_027964947.2	PRPF40A
2	156880001	156920000	0.605146	0.106241	rna-XM_027964950.2	PRPF40A
2	156880001	156920000	0.605146	0.106241	rna-XM_027964951.2	PRPF40A
2	156880001	156920000	0.605146	0.106241	rna-XM_027964952.2	PRPF40A
2	156880001	156920000	0.605146	0.106241	rna-XM_042243863.1	PRPF40A
12	3660001	3700000	0.68586	0.106102	rna-XM_004013958.5	RHEX
12	3660001	3700000	0.68586	0.106102	rna-XM_042257003.1	RHEX
12	3660001	3700000	0.68586	0.106102	rna-XM_042257004.1	RHEX
12	3660001	3700000	0.68586	0.106102	rna-XM_042257005.1	RHEX
2	118980001	119020000	1.42919	0.105936	rna-XM_004004498.5	HIBCH
2	118980001	119020000	1.42919	0.105936	rna-XM_042243622.1	HIBCH
6	37900001	37940000	0.648978	0.105766	rna-XM_027970885.2	FAM184B
6	37900001	37940000	0.648978	0.105766	rna-XM_042251262.1	FAM184B
6	37900001	37940000	0.648978	0.105766	rna-XM_042251263.1	FAM184B
3	93560001	93600000	0.560964	0.105128	rna-XM_004006058.5	DYSF
3	93560001	93600000	0.560964	0.105128	rna-XM_004006059.5	DYSF
3	93560001	93600000	0.560964	0.105128	rna-XM_004006060.5	DYSF
3	93560001	93600000	0.560964	0.105128	rna-XM_004006061.5	DYSF
3	93560001	93600000	0.560964	0.105128	rna-XM_004006062.5	DYSF
3	93560001	93600000	0.560964	0.105128	rna-XM_004006063.5	DYSF
3	93560001	93600000	0.560964	0.105128	rna-XM_004006065.5	DYSF
3	93560001	93600000	0.560964	0.105128	rna-XM_012173627.4	DYSF
3	93560001	93600000	0.560964	0.105128	rna-XM_015094450.3	DYSF
3	93560001	93600000	0.560964	0.105128	rna-XM_027966983.2	DYSF
3	93560001	93600000	0.560964	0.105128	rna-XM_027966986.2	DYSF
3	93560001	93600000	0.560964	0.105128	rna-XM_027966988.2	DYSF
3	93560001	93600000	0.560964	0.105128	rna-XM_027966989.2	DYSF
3	93560001	93600000	0.560964	0.105128	rna-XM_027966990.2	DYSF
3	93560001	93600000	0.560964	0.105128	rna-XM_027966991.2	DYSF
3	93560001	93600000	0.560964	0.105128	rna-XM_027966992.2	DYSF
3	93560001	93600000	0.560964	0.105128	rna-XM_027966994.2	DYSF
3	93560001	93600000	0.560964	0.105128	rna-XM_042246330.1	DYSF
3	93560001	93600000	0.560964	0.105128	rna-XM_042246331.1	DYSF
3	93560001	93600000	0.560964	0.105128	rna-XM_042246332.1	DYSF
3	93560001	93600000	0.560964	0.105128	rna-XM_042246333.1	DYSF
4	33000001	33040000	0.69833	0.105056	rna-NM_001130937.1	TRA2A
4	33000001	33040000	0.69833	0.105056	rna-XM_027968346.2	TRA2A
4	33000001	33040000	0.69833	0.105056	rna-XM_027968347.2	TRA2A
4	33000001	33040000	0.69833	0.105056	rna-XM_027968349.2	TRA2A
4	33000001	33040000	0.69833	0.105056	rna-XM_042248286.1	TRA2A
4	33000001	33040000	0.69833	0.105056	rna-XM_042248287.1	TRA2A
21	27260001	27300000	0.493248	0.104933	rna-XM_042238382.1	KIRREL3
21	27260001	27300000	0.493248	0.104933	rna-XM_042238383.1	KIRREL3
3	62400001	62440000	0.644989	0.104791	rna-XM_015094375.3	SEPTIN10
3	62400001	62440000	0.644989	0.104791	rna-XM_015094376.3	SEPTIN10
3	62400001	62440000	0.644989	0.104791	rna-XM_027966794.2	SH3RF3
1	106900001	106940000	0.458113	0.10469	rna-XM_027976609.2	ARHGEF11
1	106900001	106940000	0.458113	0.10469	rna-XM_027976613.2	ARHGEF11
1	106900001	106940000	0.458113	0.10469	rna-XM_027976620.2	ARHGEF11
1	106900001	106940000	0.458113	0.10469	rna-XM_027976628.2	ARHGEF11
1	106900001	106940000	0.458113	0.10469	rna-XM_027976632.2	ARHGEF11
1	106900001	106940000	0.458113	0.10469	rna-XM_042255759.1	ARHGEF11
1	106900001	106940000	0.458113	0.10469	rna-XM_042255782.1	ARHGEF11
1	106900001	106940000	0.458113	0.10469	rna-XM_042255785.1	ARHGEF11
1	106900001	106940000	0.458113	0.10469	rna-XM_042255791.1	ARHGEF11
1	106900001	106940000	0.458113	0.10469	rna-XM_042255798.1	ARHGEF11
1	106900001	106940000	0.458113	0.10469	rna-XM_042255804.1	ARHGEF11
3	39420001	39460000	0.496789	0.104621	rna-XM_004005817.4	GKN2
3	39420001	39460000	0.496789	0.104621	rna-XM_004005818.4	LOC101108901
2	25780001	25820000	0.749345	0.104612	rna-XM_042242977.1	SYK
2	25780001	25820000	0.749345	0.104612	rna-XM_042242978.1	SYK
2	25780001	25820000	0.749345	0.104612	rna-XM_042242979.1	SYK
2	25780001	25820000	0.749345	0.104612	rna-XM_042242980.1	SYK
1	269160001	269200000	0.429569	0.104364	rna-XM_027961557.2	DOP1B
1	269160001	269200000	0.429569	0.104364	rna-XM_042238307.1	DOP1B
1	269160001	269200000	0.429569	0.104364	rna-XM_042238313.1	DOP1B
1	269160001	269200000	0.429569	0.104364	rna-XM_042238315.1	DOP1B
1	269160001	269200000	0.429569	0.104364	rna-XM_042238327.1	DOP1B
1	178620001	178660000	0.597458	0.104356	rna-XM_027979963.2	GTPBP8
1	178620001	178660000	0.597458	0.104356	rna-XM_027979968.2	GTPBP8
1	178620001	178660000	0.597458	0.104356	rna-XM_042231401.1	GTPBP8
18	37880001	37920000	0.789834	0.10417	rna-XM_027957223.2	PRKD1
18	37880001	37920000	0.789834	0.10417	rna-XM_042235286.1	PRKD1
18	37880001	37920000	0.789834	0.10417	rna-XM_042235287.1	PRKD1
18	37880001	37920000	0.789834	0.10417	rna-XM_042235288.1	PRKD1
9	44680001	44720000	0.581425	0.104005	rna-XM_004011724.5	CPA6
1	174680001	174720000	0.511124	0.103963	rna-XM_042243677.1	GUCA1C
26	36420001	36460000	0.414011	0.103918	rna-XM_027962683.2	IKBKB
26	36420001	36460000	0.414011	0.103918	rna-XM_027962685.2	IKBKB
26	36420001	36460000	0.414011	0.103918	rna-XM_042241396.1	IKBKB
26	36420001	36460000	0.414011	0.103918	rna-XM_042241397.1	IKBKB
12	75900001	75940000	0.557942	0.103658	rna-XM_027975993.2	DENND1B
12	75900001	75940000	0.557942	0.103658	rna-XM_027975994.2	DENND1B
12	75900001	75940000	0.557942	0.103658	rna-XM_042229291.1	DENND1B
12	75900001	75940000	0.557942	0.103658	rna-XM_042229292.1	DENND1B
12	75900001	75940000	0.557942	0.103658	rna-XM_042229293.1	DENND1B
12	75900001	75940000	0.557942	0.103658	rna-XM_042229294.1	DENND1B
12	75900001	75940000	0.557942	0.103658	rna-XM_042229295.1	DENND1B
12	75900001	75940000	0.557942	0.103658	rna-XM_042229296.1	DENND1B
20	16020001	16060000	0.555405	0.103621	rna-XM_027958622.2	TRERF1
20	16020001	16060000	0.555405	0.103621	rna-XM_042237294.1	TRERF1
20	16020001	16060000	0.555405	0.103621	rna-XM_042237295.1	TRERF1
20	16020001	16060000	0.555405	0.103621	rna-XM_042237296.1	TRERF1
20	16020001	16060000	0.555405	0.103621	rna-XM_042237297.1	TRERF1
20	16020001	16060000	0.555405	0.103621	rna-XM_042237298.1	TRERF1
20	16020001	16060000	0.555405	0.103621	rna-XM_042237299.1	TRERF1
20	16020001	16060000	0.555405	0.103621	rna-XM_042237300.1	TRERF1
20	16020001	16060000	0.555405	0.103621	rna-XM_042237301.1	TRERF1
20	16020001	16060000	0.555405	0.103621	rna-XM_042237302.1	TRERF1
20	16020001	16060000	0.555405	0.103621	rna-XM_042237304.1	TRERF1
5	81500001	81540000	0.537255	0.103604	rna-XM_027970497.2	EDIL3
5	81500001	81540000	0.537255	0.103604	rna-XM_027970498.2	EDIL3
15	75360001	75400000	0.540677	0.103559	rna-XM_027979691.2	AMBRA1
15	75360001	75400000	0.540677	0.103559	rna-XM_027979692.2	AMBRA1
15	75360001	75400000	0.540677	0.103559	rna-XM_027979693.2	AMBRA1
15	75360001	75400000	0.540677	0.103559	rna-XM_027979694.2	AMBRA1
15	75360001	75400000	0.540677	0.103559	rna-XM_027979695.2	AMBRA1
15	75360001	75400000	0.540677	0.103559	rna-XM_027979696.2	AMBRA1
15	75360001	75400000	0.540677	0.103559	rna-XM_027979697.2	AMBRA1
8	41560001	41600000	0.483863	0.103551	rna-XM_004011265.5	MANEA
1	208620001	208660000	0.584266	0.10343	rna-XM_012098652.4	PIK3CA
1	208620001	208660000	0.584266	0.10343	rna-XM_015092541.3	PIK3CA
1	208620001	208660000	0.584266	0.10343	rna-XM_027958203.2	KCNMB3
1	208620001	208660000	0.584266	0.10343	rna-XM_042234194.1	PIK3CA
26	41880001	41920000	0.490946	0.103413	rna-NM_001134307.1	UBE2E2
26	41880001	41920000	0.490946	0.103413	rna-XM_027962475.2	UBE2E2
7	90500001	90540000	0.53934	0.103026	rna-NM_001009410.1	TSHR
13	7600001	7640000	1.16295	0.102974	rna-XM_027976486.2	MACROD2
13	7600001	7640000	1.16295	0.102974	rna-XM_042230293.1	MACROD2
4	41420001	41460000	1.30103	0.102874	rna-XM_004007807.5	SEMA3C
16	38120001	38160000	0.53854	0.102873	rna-XM_012097051.3	RANBP3L
16	38120001	38160000	0.53854	0.102873	rna-XM_015101321.3	NADK2
16	38120001	38160000	0.53854	0.102873	rna-XM_027980110.2	RANBP3L
16	38120001	38160000	0.53854	0.102873	rna-XM_027980112.2	RANBP3L
16	38120001	38160000	0.53854	0.102873	rna-XM_027980115.2	RANBP3L
16	38120001	38160000	0.53854	0.102873	rna-XM_027980116.2	NADK2
16	38120001	38160000	0.53854	0.102873	rna-XM_042233858.1	RANBP3L
16	38120001	38160000	0.53854	0.102873	rna-XM_042233859.1	RANBP3L
5	45300001	45340000	0.496062	0.102698	rna-XM_042250548.1	TRPC7
5	45300001	45340000	0.496062	0.102698	rna-XM_042250549.1	TRPC7
23	36020001	36060000	0.456416	0.102696	rna-XM_015103642.3	YES1
23	36020001	36060000	0.456416	0.102696	rna-XM_015103643.3	YES1
23	36020001	36060000	0.456416	0.102696	rna-XM_015103644.3	ENOSF1
23	36020001	36060000	0.456416	0.102696	rna-XM_042239574.1	YES1
23	36020001	36060000	0.456416	0.102696	rna-XM_042239575.1	YES1
23	25920001	25960000	0.641255	0.102673	rna-XM_027960751.2	DSG2
18	49320001	49360000	0.431292	0.10263	rna-XM_027957296.2	LRFN5
18	49320001	49360000	0.431292	0.10263	rna-XM_027957297.2	LRFN5
9	65800001	65840000	0.690749	0.102604	rna-XM_027973289.2	LOC114116429
15	43180001	43220000	0.845819	0.102581	rna-XM_012095795.4	SCUBE2
15	43180001	43220000	0.845819	0.102581	rna-XM_012095800.4	SCUBE2
15	43180001	43220000	0.845819	0.102581	rna-XM_012095803.4	SCUBE2
15	43180001	43220000	0.845819	0.102581	rna-XM_042233073.1	SCUBE2
15	43180001	43220000	0.845819	0.102581	rna-XM_042233074.1	SCUBE2
15	43180001	43220000	0.845819	0.102581	rna-XM_042233075.1	SCUBE2
15	43180001	43220000	0.845819	0.102581	rna-XM_042233076.1	SCUBE2
X	54380001	54420000	0.555909	0.102408	rna-XM_012106690.4	SHROOM4
5	14520001	14560000	0.608287	0.102337	rna-XM_042250026.1	FBN3
5	14520001	14560000	0.608287	0.102337	rna-XM_042250027.1	FBN3
5	14520001	14560000	0.608287	0.102337	rna-XM_042250028.1	FBN3
5	14520001	14560000	0.608287	0.102337	rna-XM_042250029.1	FBN3
17	41980001	42020000	0.405852	0.102327	rna-XM_004017287.5	GRIA2
17	41980001	42020000	0.405852	0.102327	rna-XM_004017288.5	GRIA2
17	41980001	42020000	0.405852	0.102327	rna-XM_004017290.5	GRIA2
17	41980001	42020000	0.405852	0.102327	rna-XM_027956336.2	GRIA2
1	154800001	154840000	0.407075	0.102319	rna-XM_042230370.1	CADM2
1	154800001	154840000	0.407075	0.102319	rna-XM_042230372.1	CADM2
1	154800001	154840000	0.407075	0.102319	rna-XM_042230374.1	CADM2
1	154800001	154840000	0.407075	0.102319	rna-XM_042230375.1	CADM2
26	39720001	39760000	0.725123	0.102222	rna-XM_042241494.1	RARB
8	26640001	26680000	0.68558	0.10218	rna-XM_004011200.5	RPF2
2	112420001	112460000	0.770644	0.102087	rna-XM_042242703.1	LOC101115261
2	73800001	73840000	1.00167	0.101981	rna-XM_004004364.5	RIC1
2	73800001	73840000	1.00167	0.101981	rna-XM_042243427.1	RIC1
2	73800001	73840000	1.00167	0.101981	rna-XM_042243428.1	RIC1
2	73800001	73840000	1.00167	0.101981	rna-XM_042243429.1	RIC1
5	14260001	14300000	0.412312	0.101658	rna-XM_012177962.4	FCER2
5	14260001	14300000	0.412312	0.101658	rna-XM_012177964.4	FCER2
5	14260001	14300000	0.412312	0.101658	rna-XM_042250015.1	FCER2
5	14260001	14300000	0.412312	0.101658	rna-XM_042250016.1	FCER2
4	96840001	96880000	0.489657	0.101573	rna-XM_004008072.5	MKLN1
4	96840001	96880000	0.489657	0.101573	rna-XM_004008073.5	MKLN1
4	96840001	96880000	0.489657	0.101573	rna-XM_042249238.1	MKLN1
4	96840001	96880000	0.489657	0.101573	rna-XM_042249239.1	MKLN1
6	89900001	89940000	0.589079	0.101501	rna-XM_004009908.5	MTHFD2L
6	89900001	89940000	0.589079	0.101501	rna-XM_042251871.1	MTHFD2L
6	89900001	89940000	0.589079	0.101501	rna-XM_042251872.1	MTHFD2L
6	89900001	89940000	0.589079	0.101501	rna-XM_042251873.1	MTHFD2L
6	89900001	89940000	0.589079	0.101501	rna-XM_042251874.1	MTHFD2L
6	89900001	89940000	0.589079	0.101501	rna-XM_042251875.1	MTHFD2L
6	89900001	89940000	0.589079	0.101501	rna-XM_042251876.1	MTHFD2L
X	52080001	52120000	0.906808	0.100992	rna-XM_004022057.5	FAM120C
X	52080001	52120000	0.906808	0.100992	rna-XM_027963299.2	FAM120C
X	52080001	52120000	0.906808	0.100992	rna-XM_042242233.1	FAM120C
X	52080001	52120000	0.906808	0.100992	rna-XM_042242234.1	FAM120C
11	30900001	30940000	0.490854	0.100933	rna-XM_012185757.4	MYOCD
11	30900001	30940000	0.490854	0.100933	rna-XM_027974867.2	MYOCD
11	30900001	30940000	0.490854	0.100933	rna-XM_027974868.2	MYOCD
11	30900001	30940000	0.490854	0.100933	rna-XM_042255679.1	MYOCD
11	30900001	30940000	0.490854	0.100933	rna-XM_042255680.1	MYOCD
11	30900001	30940000	0.490854	0.100933	rna-XM_042255681.1	MYOCD
11	30900001	30940000	0.490854	0.100933	rna-XM_042255682.1	MYOCD
11	30900001	30940000	0.490854	0.100933	rna-XM_042255683.1	MYOCD
14	33820001	33860000	0.908002	0.100748	rna-XM_012189873.4	TK2
14	33820001	33860000	0.908002	0.100748	rna-XM_015100463.3	LOC101103916
14	33820001	33860000	0.908002	0.100748	rna-XM_042231749.1	TK2
14	33820001	33860000	0.908002	0.100748	rna-XM_042231750.1	TK2
14	33820001	33860000	0.908002	0.100748	rna-XM_042231754.1	LOC101104172
10	84560001	84600000	0.538167	0.100677	rna-XM_004012238.5	RAB20
10	84560001	84600000	0.538167	0.100677	rna-XM_027973789.2	NAXD
10	84560001	84600000	0.538167	0.100677	rna-XM_042255060.1	NAXD
10	84560001	84600000	0.538167	0.100677	rna-XM_042255061.1	NAXD
10	84560001	84600000	0.538167	0.100677	rna-XM_042255062.1	NAXD
10	84560001	84600000	0.538167	0.100677	rna-XM_042255063.1	NAXD
10	84560001	84600000	0.538167	0.100677	rna-XM_042255064.1	NAXD
10	84560001	84600000	0.538167	0.100677	rna-XM_042255065.1	NAXD
10	84560001	84600000	0.538167	0.100677	rna-XM_042255066.1	NAXD
26	18460001	18500000	1.27097	0.100402	rna-XM_012105808.4	PCM1
26	18460001	18500000	1.27097	0.100402	rna-XM_012105809.4	PCM1
26	18460001	18500000	1.27097	0.100402	rna-XM_012105810.4	PCM1
26	18460001	18500000	1.27097	0.100402	rna-XM_027962590.2	PCM1
26	18460001	18500000	1.27097	0.100402	rna-XM_027962592.2	PCM1
26	18460001	18500000	1.27097	0.100402	rna-XM_042241283.1	PCM1
26	18460001	18500000	1.27097	0.100402	rna-XM_042241284.1	PCM1
26	18460001	18500000	1.27097	0.100402	rna-XM_042241285.1	PCM1
26	18460001	18500000	1.27097	0.100402	rna-XM_042241286.1	PCM1
26	18460001	18500000	1.27097	0.100402	rna-XM_042241287.1	PCM1
26	18460001	18500000	1.27097	0.100402	rna-XM_042241288.1	PCM1
[truncated: 628 more rows]

## Sheet: Table S2
CHROM	BIN_START	BIN_END	XPEHHscore	Pvalue	rnaID	gene
18	65420001	65460000	2.09491	1.4739e-15	rna-XM_027957439.2	LOC105605780
1	112300001	112340000	1.99345	4.566e-14	rna-NM_001202852.1	ITLN
18	65440001	65480000	1.92111	4.6999e-13	rna-XM_027957442.2	LOC105605761
18	65440001	65480000	1.92111	4.6999e-13	rna-XM_027957443.2	LOC105605761
18	65440001	65480000	1.92111	4.6999e-13	rna-XM_027957444.2	LOC105605761
18	65440001	65480000	1.92111	4.6999e-13	rna-XM_042234992.1	LOC114109056
18	65440001	65480000	1.92111	4.6999e-13	rna-XM_042235557.1	LOC105605761
18	65440001	65480000	1.92111	4.6999e-13	rna-XM_042235558.1	LOC105605761
18	65440001	65480000	1.92111	4.6999e-13	rna-XM_042235559.1	LOC105605761
18	65440001	65480000	1.92111	4.6999e-13	rna-XM_042235560.1	LOC105605761
5	69960001	70000000	1.85583	3.5468e-12	rna-XM_027970475.2	ATP10B
4	44080001	44120000	1.75517	6.859e-11	rna-XM_042249305.1	MAGI2
4	44100001	44140000	1.71557	2.0896e-10	rna-XM_042249305.1	MAGI2
4	44120001	44160000	1.70788	2.5861e-10	rna-XM_042249305.1	MAGI2
4	44140001	44180000	1.66329	8.7029e-10	rna-XM_042249305.1	MAGI2
5	69980001	70020000	1.65595	1.0591e-09	rna-XM_027970475.2	ATP10B
2	101520001	101560000	1.64442	1.4387e-09	rna-XM_015093260.3	ACO1
15	56800001	56840000	1.62986	2.1108e-09	rna-XM_004016355.5	CCDC34
5	69940001	69980000	1.61638	2.9995e-09	rna-XM_027970475.2	ATP10B
15	56820001	56860000	1.5925	5.5444e-09	rna-XM_004016355.5	CCDC34
15	56820001	56860000	1.5925	5.5444e-09	rna-XM_027979577.2	LGR4
15	56820001	56860000	1.5925	5.5444e-09	rna-XM_042233302.1	LGR4
3	131720001	131760000	1.59212	5.5984e-09	rna-XM_012174132.3	LOC101118004
15	42360001	42400000	1.5843	6.8303e-09	rna-XM_015101036.3	SBF2
15	42360001	42400000	1.5843	6.8303e-09	rna-XM_015101037.3	SBF2
15	42360001	42400000	1.5843	6.8303e-09	rna-XM_042233068.1	SBF2
15	42340001	42380000	1.57267	9.1615e-09	rna-XM_015101036.3	SBF2
15	42340001	42380000	1.57267	9.1615e-09	rna-XM_015101037.3	SBF2
15	42340001	42380000	1.57267	9.1615e-09	rna-XM_042233068.1	SBF2
4	44160001	44200000	1.57123	9.5008e-09	rna-XM_042249305.1	MAGI2
2	139120001	139160000	1.5646	1.1217e-08	rna-XM_042242706.1	MYO3B
15	42380001	42420000	1.55507	1.4222e-08	rna-XM_015101036.3	SBF2
15	42380001	42420000	1.55507	1.4222e-08	rna-XM_015101037.3	SBF2
15	42380001	42420000	1.55507	1.4222e-08	rna-XM_042233068.1	SBF2
2	215240001	215280000	1.55388	1.465e-08	rna-XM_042244199.1	SPAG16
3	131620001	131660000	1.53865	2.1327e-08	rna-XM_004006265.5	METAP2
3	131620001	131660000	1.53865	2.1327e-08	rna-XM_027967213.2	USP44
3	131700001	131740000	1.51845	3.4867e-08	rna-XM_012174132.3	LOC101118004
6	96040001	96080000	1.51405	3.8773e-08	rna-XM_027970763.2	CFAP299
18	65520001	65560000	1.50667	4.6279e-08	rna-XM_027957440.2	LOC101122983
18	65520001	65560000	1.50667	4.6279e-08	rna-XM_027957441.2	LOC101122983
18	65520001	65560000	1.50667	4.6279e-08	rna-XM_042235544.1	LOC101122983
18	65520001	65560000	1.50667	4.6279e-08	rna-XM_042235545.1	LOC101122983
18	65520001	65560000	1.50667	4.6279e-08	rna-XM_042235546.1	LOC101122983
18	65520001	65560000	1.50667	4.6279e-08	rna-XM_042235561.1	LOC114109057
1	86800001	86840000	1.48316	8.0838e-08	rna-XM_004002288.5	GNAT2
1	86800001	86840000	1.48316	8.0838e-08	rna-XM_012106955.4	GNAI3
15	35800001	35840000	1.47022	1.0942e-07	rna-XM_012095685.3	SOX6
15	35800001	35840000	1.47022	1.0942e-07	rna-XM_012095689.3	SOX6
15	35800001	35840000	1.47022	1.0942e-07	rna-XM_015100739.3	SOX6
15	35800001	35840000	1.47022	1.0942e-07	rna-XM_015100740.3	SOX6
15	35800001	35840000	1.47022	1.0942e-07	rna-XM_015100741.3	SOX6
15	35800001	35840000	1.47022	1.0942e-07	rna-XM_042232728.1	SOX6
15	35800001	35840000	1.47022	1.0942e-07	rna-XM_042232729.1	SOX6
15	35780001	35820000	1.45653	1.502e-07	rna-XM_012095685.3	SOX6
15	35780001	35820000	1.45653	1.502e-07	rna-XM_012095689.3	SOX6
15	35780001	35820000	1.45653	1.502e-07	rna-XM_015100739.3	SOX6
15	35780001	35820000	1.45653	1.502e-07	rna-XM_015100740.3	SOX6
15	35780001	35820000	1.45653	1.502e-07	rna-XM_015100741.3	SOX6
15	35780001	35820000	1.45653	1.502e-07	rna-XM_042232728.1	SOX6
15	35780001	35820000	1.45653	1.502e-07	rna-XM_042232729.1	SOX6
4	44180001	44220000	1.43638	2.3798e-07	rna-XM_042249305.1	MAGI2
4	44060001	44100000	1.43176	2.6418e-07	rna-XM_042249305.1	MAGI2
5	70000001	70040000	1.4272	2.928e-07	rna-XM_027970475.2	ATP10B
15	42400001	42440000	1.42634	2.9851e-07	rna-XM_015101036.3	SBF2
15	42400001	42440000	1.42634	2.9851e-07	rna-XM_015101037.3	SBF2
15	42400001	42440000	1.42634	2.9851e-07	rna-XM_042233068.1	SBF2
2	101560001	101600000	1.42502	3.0745e-07	rna-XM_015093260.3	ACO1
18	65500001	65540000	1.42407	3.1411e-07	rna-XM_042235561.1	LOC114109057
4	32920001	32960000	1.41367	3.9627e-07	rna-XM_004007792.5	IGF2BP3
4	32920001	32960000	1.41367	3.9627e-07	rna-XM_012176514.4	IGF2BP3
17	41980001	42020000	1.41171	4.1388e-07	rna-XM_004017287.5	GRIA2
17	41980001	42020000	1.41171	4.1388e-07	rna-XM_004017288.5	GRIA2
17	41980001	42020000	1.41171	4.1388e-07	rna-XM_004017290.5	GRIA2
17	41980001	42020000	1.41171	4.1388e-07	rna-XM_027956336.2	GRIA2
18	65400001	65440000	1.40046	5.3069e-07	rna-XM_027957439.2	LOC105605780
18	65400001	65440000	1.40046	5.3069e-07	rna-XM_042235547.1	EXOC3L4
18	65400001	65440000	1.40046	5.3069e-07	rna-XM_042235548.1	EXOC3L4
18	65400001	65440000	1.40046	5.3069e-07	rna-XM_042235549.1	EXOC3L4
18	65400001	65440000	1.40046	5.3069e-07	rna-XM_042235550.1	EXOC3L4
18	65400001	65440000	1.40046	5.3069e-07	rna-XM_042235552.1	EXOC3L4
18	65400001	65440000	1.40046	5.3069e-07	rna-XM_042235553.1	EXOC3L4
18	65400001	65440000	1.40046	5.3069e-07	rna-XM_042235554.1	EXOC3L4
18	65400001	65440000	1.40046	5.3069e-07	rna-XM_042235555.1	EXOC3L4
18	65400001	65440000	1.40046	5.3069e-07	rna-XM_042235556.1	EXOC3L4
15	42500001	42540000	1.39949	5.4221e-07	rna-XM_015101036.3	SBF2
15	42500001	42540000	1.39949	5.4221e-07	rna-XM_015101037.3	SBF2
15	42500001	42540000	1.39949	5.4221e-07	rna-XM_042233068.1	SBF2
X	98240001	98280000	1.38816	6.9466e-07	rna-XM_012107247.4	LOC101116968
X	98240001	98280000	1.38816	6.9466e-07	rna-XM_012107249.4	LOC101116968
X	98240001	98280000	1.38816	6.9466e-07	rna-XM_012107250.4	LOC101116968
X	98240001	98280000	1.38816	6.9466e-07	rna-XM_015105008.3	GPR101
X	98240001	98280000	1.38816	6.9466e-07	rna-XM_042241682.1	LOC101116968
X	98240001	98280000	1.38816	6.9466e-07	rna-XM_042241683.1	LOC101116968
X	98240001	98280000	1.38816	6.9466e-07	rna-XM_042241684.1	GPR101
3	146040001	146080000	1.37928	8.4226e-07	rna-XM_004006444.5	CNTN1
3	146040001	146080000	1.37928	8.4226e-07	rna-XM_042246873.1	CNTN1
2	101540001	101580000	1.37283	9.6791e-07	rna-XM_015093260.3	ACO1
8	26580001	26620000	1.37203	9.8473e-07	rna-XM_004011485.5	SLC16A10
13	17300001	17340000	1.36956	1.0383e-06	rna-XM_012188220.4	LOC101109989
13	17300001	17340000	1.36956	1.0383e-06	rna-XM_012188222.4	LOC101109989
13	17300001	17340000	1.36956	1.0383e-06	rna-XM_027976552.2	LOC101110258
13	17300001	17340000	1.36956	1.0383e-06	rna-XM_042230458.1	LOC101110258
17	42000001	42040000	1.36541	1.1347e-06	rna-XM_004017287.5	GRIA2
17	42000001	42040000	1.36541	1.1347e-06	rna-XM_004017288.5	GRIA2
17	42000001	42040000	1.36541	1.1347e-06	rna-XM_004017290.5	GRIA2
17	42000001	42040000	1.36541	1.1347e-06	rna-XM_027956336.2	GRIA2
13	29600001	29640000	1.34802	1.6407e-06	rna-XM_027960110.2	ITGA8
15	42120001	42160000	1.34533	1.7364e-06	rna-XM_015101036.3	SBF2
15	42120001	42160000	1.34533	1.7364e-06	rna-XM_015101037.3	SBF2
15	42120001	42160000	1.34533	1.7364e-06	rna-XM_042233068.1	SBF2
3	131640001	131680000	1.34453	1.7658e-06	rna-XM_004006265.5	METAP2
3	131640001	131680000	1.34453	1.7658e-06	rna-XM_027967213.2	USP44
16	32300001	32340000	1.33745	2.0474e-06	rna-XM_012096677.4	GHR
16	32300001	32340000	1.33745	2.0474e-06	rna-XM_027979937.2	GHR
16	32300001	32340000	1.33745	2.0474e-06	rna-XM_042233625.1	GHR
14	59880001	59920000	1.33526	2.1432e-06	rna-XM_027978696.2	LOC101110828
14	59880001	59920000	1.33526	2.1432e-06	rna-XM_042231155.1	LOC101110828
14	59880001	59920000	1.33526	2.1432e-06	rna-XM_042231157.1	LOC101110828
14	59880001	59920000	1.33526	2.1432e-06	rna-XM_042231158.1	LOC101110828
14	59880001	59920000	1.33526	2.1432e-06	rna-XM_042231159.1	LOC101110828
14	59880001	59920000	1.33526	2.1432e-06	rna-XM_042231160.1	LOC101110828
14	59880001	59920000	1.33526	2.1432e-06	rna-XM_042231161.1	LOC101110828
14	59880001	59920000	1.33526	2.1432e-06	rna-XM_042231162.1	LOC101110828
14	59880001	59920000	1.33526	2.1432e-06	rna-XM_042231163.1	LOC101110828
14	59880001	59920000	1.33526	2.1432e-06	rna-XM_042231164.1	LOC101110828
14	59880001	59920000	1.33526	2.1432e-06	rna-XM_042231165.1	LOC101110828
14	59880001	59920000	1.33526	2.1432e-06	rna-XM_042231166.1	LOC101110828
14	59880001	59920000	1.33526	2.1432e-06	rna-XM_042231167.1	LOC101110828
14	59880001	59920000	1.33526	2.1432e-06	rna-XM_042231168.1	LOC101110828
14	59880001	59920000	1.33526	2.1432e-06	rna-XM_042231169.1	LOC101110828
14	59880001	59920000	1.33526	2.1432e-06	rna-XM_042231170.1	LOC101110828
14	59880001	59920000	1.33526	2.1432e-06	rna-XM_042231171.1	LOC101110828
14	59880001	59920000	1.33526	2.1432e-06	rna-XM_042231172.1	LOC101110828
14	59880001	59920000	1.33526	2.1432e-06	rna-XM_042231173.1	LOC101110828
14	59880001	59920000	1.33526	2.1432e-06	rna-XM_042231174.1	LOC101110828
14	59880001	59920000	1.33526	2.1432e-06	rna-XM_042231175.1	LOC101110828
14	59880001	59920000	1.33526	2.1432e-06	rna-XM_042231176.1	LOC101110828
14	59880001	59920000	1.33526	2.1432e-06	rna-XM_042231177.1	LOC101110828
3	146460001	146500000	1.33475	2.1661e-06	rna-XM_042246873.1	CNTN1
15	42320001	42360000	1.33293	2.2495e-06	rna-XM_015101036.3	SBF2
15	42320001	42360000	1.33293	2.2495e-06	rna-XM_015101037.3	SBF2
15	42320001	42360000	1.33293	2.2495e-06	rna-XM_042233068.1	SBF2
2	152160001	152200000	1.3247	2.6672e-06	rna-XM_027964938.2	ACVR1C
4	44200001	44240000	1.32418	2.6962e-06	rna-XM_042249305.1	MAGI2
20	3320001	3360000	1.32265	2.7825e-06	rna-XM_027958483.2	BEND6
10	52700001	52740000	1.31873	3.0157e-06	rna-NM_001082595.1	CLN5
10	52700001	52740000	1.31873	3.0157e-06	rna-NM_001129739.1	FBXL3
10	52700001	52740000	1.31873	3.0157e-06	rna-XM_027973500.2	CLN5
10	52700001	52740000	1.31873	3.0157e-06	rna-XM_027973501.2	FBXL3
10	52700001	52740000	1.31873	3.0157e-06	rna-XM_027973502.2	FBXL3
5	32620001	32660000	1.31867	3.0198e-06	rna-XM_004008691.5	DTWD2
5	32620001	32660000	1.31867	3.0198e-06	rna-XM_012178252.4	DTWD2
X	98260001	98300000	1.31718	3.1132e-06	rna-XM_012107247.4	LOC101116968
X	98260001	98300000	1.31718	3.1132e-06	rna-XM_012107249.4	LOC101116968
X	98260001	98300000	1.31718	3.1132e-06	rna-XM_012107250.4	LOC101116968
X	98260001	98300000	1.31718	3.1132e-06	rna-XM_042241682.1	LOC101116968
X	98260001	98300000	1.31718	3.1132e-06	rna-XM_042241683.1	LOC101116968
25	24980001	25020000	1.31602	3.1884e-06	rna-XM_027962430.2	TSPAN15
25	24980001	25020000	1.31602	3.1884e-06	rna-XM_027962431.2	TSPAN15
25	24980001	25020000	1.31602	3.1884e-06	rna-XM_027962432.2	TSPAN15
2	215260001	215300000	1.31569	3.2099e-06	rna-XM_042244199.1	SPAG16
3	122720001	122760000	1.30141	4.2914e-06	rna-XM_042246577.1	MGAT4C
22	22860001	22900000	1.29834	4.5651e-06	rna-XM_004020147.4	ACTR1A
22	22860001	22900000	1.29834	4.5651e-06	rna-XM_004020324.5	SUFU
22	22860001	22900000	1.29834	4.5651e-06	rna-XM_015103389.3	SUFU
22	22860001	22900000	1.29834	4.5651e-06	rna-XM_015103390.3	SUFU
22	22860001	22900000	1.29834	4.5651e-06	rna-XM_042238852.1	MFSD13A
22	22860001	22900000	1.29834	4.5651e-06	rna-XM_042238853.1	MFSD13A
22	22860001	22900000	1.29834	4.5651e-06	rna-XM_042238854.1	SUFU
26	39720001	39760000	1.29722	4.6695e-06	rna-XM_042241494.1	RARB
25	18740001	18780000	1.29437	4.9446e-06	rna-XM_012105133.4	JMJD1C
25	18740001	18780000	1.29437	4.9446e-06	rna-XM_027962302.2	JMJD1C
25	18740001	18780000	1.29437	4.9446e-06	rna-XM_042241158.1	JMJD1C
2	67640001	67680000	1.29391	4.9906e-06	rna-XM_042243376.1	PIP5K1B
5	9420001	9460000	1.29065	5.3276e-06	rna-XM_042249788.1	ADGRE3
5	9420001	9460000	1.29065	5.3276e-06	rna-XM_042249789.1	ADGRE3
2	73880001	73920000	1.288	5.6179e-06	rna-XM_004004364.5	RIC1
2	73880001	73920000	1.288	5.6179e-06	rna-XM_004004366.5	ERMP1
2	73880001	73920000	1.288	5.6179e-06	rna-XM_027964542.2	RIC1
2	73880001	73920000	1.288	5.6179e-06	rna-XM_042243427.1	RIC1
2	73880001	73920000	1.288	5.6179e-06	rna-XM_042243428.1	RIC1
2	73880001	73920000	1.288	5.6179e-06	rna-XM_042243429.1	RIC1
6	45140001	45180000	1.28486	5.9806e-06	rna-XM_004009744.5	LGI2
11	10760001	10800000	1.28241	6.2787e-06	rna-XM_012185232.4	MED13
11	10760001	10800000	1.28241	6.2787e-06	rna-XM_027975331.2	MED13
24	13980001	14020000	1.2824	6.2798e-06	rna-XM_004020782.5	PARN
24	13980001	14020000	1.2824	6.2798e-06	rna-XM_012104134.4	PARN
24	13980001	14020000	1.2824	6.2798e-06	rna-XM_027961594.2	PARN
24	13980001	14020000	1.2824	6.2798e-06	rna-XM_027961595.2	PARN
24	13980001	14020000	1.2824	6.2798e-06	rna-XM_042240568.1	PARN
24	13980001	14020000	1.2824	6.2798e-06	rna-XM_042240569.1	PARN
24	13980001	14020000	1.2824	6.2798e-06	rna-XM_042240570.1	PARN
24	13980001	14020000	1.2824	6.2798e-06	rna-XM_042240571.1	PARN
24	13980001	14020000	1.2824	6.2798e-06	rna-XM_042240572.1	PARN
5	32600001	32640000	1.28232	6.2906e-06	rna-XM_004008691.5	DTWD2
5	32600001	32640000	1.28232	6.2906e-06	rna-XM_012178252.4	DTWD2
16	32320001	32360000	1.28146	6.3983e-06	rna-XM_012096677.4	GHR
16	32320001	32360000	1.28146	6.3983e-06	rna-XM_027979937.2	GHR
16	32320001	32360000	1.28146	6.3983e-06	rna-XM_042233625.1	GHR
2	139100001	139140000	1.28086	6.4744e-06	rna-XM_042242706.1	MYO3B
15	1800001	1840000	1.277	6.9895e-06	rna-XM_004015961.5	GRIA4
15	1800001	1840000	1.277	6.9895e-06	rna-XM_012095291.4	GRIA4
15	1800001	1840000	1.277	6.9895e-06	rna-XM_027979122.2	GRIA4
15	1800001	1840000	1.277	6.9895e-06	rna-XM_027979123.2	GRIA4
15	1800001	1840000	1.277	6.9895e-06	rna-XM_042232826.1	GRIA4
6	96020001	96060000	1.27627	7.0908e-06	rna-XM_027970763.2	CFAP299
15	57720001	57760000	1.27384	7.4396e-06	rna-XM_004016361.4	METTL15
15	57720001	57760000	1.27384	7.4396e-06	rna-XM_027979578.2	METTL15
15	57720001	57760000	1.27384	7.4396e-06	rna-XM_027979579.2	METTL15
8	50260001	50300000	1.26954	8.0961e-06	rna-XM_042253429.1	HTR1E
8	61620001	61660000	1.26724	8.4688e-06	rna-XM_004011369.4	MAP7
8	61620001	61660000	1.26724	8.4688e-06	rna-XM_012182965.3	MAP7
8	61620001	61660000	1.26724	8.4688e-06	rna-XM_042253519.1	MAP7
8	61620001	61660000	1.26724	8.4688e-06	rna-XM_042253520.1	MAP7
8	61620001	61660000	1.26724	8.4688e-06	rna-XM_042253521.1	MAP7
8	68080001	68120000	1.26679	8.5446e-06	rna-XM_004011387.4	ADAT2
8	68080001	68120000	1.26679	8.5446e-06	rna-XM_004011388.5	PEX3
8	68080001	68120000	1.26679	8.5446e-06	rna-XM_012183021.4	ADAT2
8	68080001	68120000	1.26679	8.5446e-06	rna-XM_042253547.1	ADAT2
4	32940001	32980000	1.26658	8.579e-06	rna-XM_004007792.5	IGF2BP3
4	32940001	32980000	1.26658	8.579e-06	rna-XM_012176514.4	IGF2BP3
2	73920001	73960000	1.26305	9.1913e-06	rna-XM_004004366.5	ERMP1
X	128660001	128700000	1.26259	9.275e-06	rna-XM_027963492.2	RADX
20	3260001	3300000	1.26222	9.3414e-06	rna-XM_027959107.2	ZNF451
20	3260001	3300000	1.26222	9.3414e-06	rna-XM_027959108.2	ZNF451
20	3260001	3300000	1.26222	9.3414e-06	rna-XM_027959109.2	ZNF451
20	3260001	3300000	1.26222	9.3414e-06	rna-XM_027959110.2	ZNF451
20	3260001	3300000	1.26222	9.3414e-06	rna-XM_027959111.2	ZNF451
20	3260001	3300000	1.26222	9.3414e-06	rna-XM_042237019.1	ZNF451
4	33920001	33960000	1.26204	9.3753e-06	rna-NM_001009790.1	ABCB1
4	33920001	33960000	1.26204	9.3753e-06	rna-XM_042248303.1	ABCB1
4	33920001	33960000	1.26204	9.3753e-06	rna-XM_042248304.1	ABCB1
4	33920001	33960000	1.26204	9.3753e-06	rna-XM_042248305.1	ABCB1
4	33920001	33960000	1.26204	9.3753e-06	rna-XM_042248306.1	ABCB1
4	33920001	33960000	1.26204	9.3753e-06	rna-XM_042248307.1	ABCB1
4	33920001	33960000	1.26204	9.3753e-06	rna-XM_042248308.1	ABCB1
3	205660001	205700000	1.25973	9.8062e-06	rna-XM_042247560.1	LOC101103227
20	3340001	3380000	1.2597	9.8122e-06	rna-XM_027958483.2	BEND6
2	232000001	232040000	1.25701	1.0339e-05	rna-XM_027965281.2	FBXO36
5	68080001	68120000	1.2561	1.0522e-05	rna-XM_004009024.5	EBF1
5	68080001	68120000	1.2561	1.0522e-05	rna-XM_004009026.5	EBF1
5	68080001	68120000	1.2561	1.0522e-05	rna-XM_012178873.4	EBF1
5	68080001	68120000	1.2561	1.0522e-05	rna-XM_012178874.4	EBF1
5	68080001	68120000	1.2561	1.0522e-05	rna-XM_027970461.2	EBF1
5	68080001	68120000	1.2561	1.0522e-05	rna-XM_027970462.2	EBF1
5	68080001	68120000	1.2561	1.0522e-05	rna-XM_027970463.2	EBF1
2	73900001	73940000	1.25445	1.0863e-05	rna-XM_004004364.5	RIC1
2	73900001	73940000	1.25445	1.0863e-05	rna-XM_004004366.5	ERMP1
2	73900001	73940000	1.25445	1.0863e-05	rna-XM_027964542.2	RIC1
2	73900001	73940000	1.25445	1.0863e-05	rna-XM_042243427.1	RIC1
2	73900001	73940000	1.25445	1.0863e-05	rna-XM_042243428.1	RIC1
2	73900001	73940000	1.25445	1.0863e-05	rna-XM_042243429.1	RIC1
3	131000001	131040000	1.25224	1.1337e-05	rna-XM_015094602.3	TMCC3
3	131000001	131040000	1.25224	1.1337e-05	rna-XM_042246611.1	TMCC3
3	131000001	131040000	1.25224	1.1337e-05	rna-XM_042246613.1	TMCC3
3	131000001	131040000	1.25224	1.1337e-05	rna-XM_042246614.1	TMCC3
2	101640001	101680000	1.24876	1.2125e-05	rna-XM_004005323.5	DDX58
3	78960001	79000000	1.24845	1.2197e-05	rna-XM_004005979.4	SRBD1
3	78960001	79000000	1.24845	1.2197e-05	rna-XM_012172342.3	SRBD1
3	78960001	79000000	1.24845	1.2197e-05	rna-XM_027966882.2	SRBD1
3	178980001	179020000	1.24805	1.2291e-05	rna-XM_042247188.1	ISX
3	178980001	179020000	1.24805	1.2291e-05	rna-XM_042247189.1	ISX
1	223000001	223040000	1.24692	1.2561e-05	rna-XM_027958732.2	SI
1	223000001	223040000	1.24692	1.2561e-05	rna-XM_042234933.1	SI
1	223000001	223040000	1.24692	1.2561e-05	rna-XM_042234939.1	SI
8	61780001	61820000	1.24609	1.2764e-05	rna-XM_004011369.4	MAP7
8	61780001	61820000	1.24609	1.2764e-05	rna-XM_012182965.3	MAP7
8	61780001	61820000	1.24609	1.2764e-05	rna-XM_042253519.1	MAP7
8	61780001	61820000	1.24609	1.2764e-05	rna-XM_042253520.1	MAP7
2	84980001	85020000	1.24547	1.2917e-05	rna-XM_015093221.3	BNC2
2	84980001	85020000	1.24547	1.2917e-05	rna-XM_042243467.1	BNC2
2	84980001	85020000	1.24547	1.2917e-05	rna-XM_042243468.1	BNC2
2	84980001	85020000	1.24547	1.2917e-05	rna-XM_042243469.1	BNC2
2	84980001	85020000	1.24547	1.2917e-05	rna-XM_042243470.1	BNC2
2	84980001	85020000	1.24547	1.2917e-05	rna-XM_042243471.1	BNC2
2	84980001	85020000	1.24547	1.2917e-05	rna-XM_042243472.1	BNC2
1	91140001	91180000	1.24453	1.3151e-05	rna-XM_012178891.3	PTPN22
2	12960001	13000000	1.24307	1.3524e-05	rna-XM_012113658.3	SVEP1
12	68020001	68060000	1.24291	1.3567e-05	rna-XM_042229207.1	KCNK2
2	101700001	101740000	1.24048	1.4211e-05	rna-NM_001185123.1	NDUFB6
2	101700001	101740000	1.24048	1.4211e-05	rna-XM_042242449.1	NDUFB6
1	86780001	86820000	1.23983	1.4389e-05	rna-XM_012106955.4	GNAI3
20	20180001	20220000	1.2383	1.4815e-05	rna-XM_004018869.5	ADGRF1
20	20180001	20220000	1.2383	1.4815e-05	rna-XM_012100773.4	ADGRF1
20	20180001	20220000	1.2383	1.4815e-05	rna-XM_012100779.4	ADGRF1
20	20180001	20220000	1.2383	1.4815e-05	rna-XM_012100781.4	ADGRF1
20	20180001	20220000	1.2383	1.4815e-05	rna-XM_027958722.2	ADGRF1
20	20180001	20220000	1.2383	1.4815e-05	rna-XM_042236866.1	ADGRF1
20	20180001	20220000	1.2383	1.4815e-05	rna-XM_042236867.1	ADGRF1
20	20180001	20220000	1.2383	1.4815e-05	rna-XM_042236868.1	ADGRF1
4	33000001	33040000	1.23764	1.5004e-05	rna-NM_001130937.1	TRA2A
4	33000001	33040000	1.23764	1.5004e-05	rna-XM_027968346.2	TRA2A
4	33000001	33040000	1.23764	1.5004e-05	rna-XM_027968347.2	TRA2A
4	33000001	33040000	1.23764	1.5004e-05	rna-XM_027968349.2	TRA2A
4	33000001	33040000	1.23764	1.5004e-05	rna-XM_042248286.1	TRA2A
4	33000001	33040000	1.23764	1.5004e-05	rna-XM_042248287.1	TRA2A
15	42260001	42300000	1.23613	1.5441e-05	rna-XM_015101036.3	SBF2
15	42260001	42300000	1.23613	1.5441e-05	rna-XM_015101037.3	SBF2
15	42260001	42300000	1.23613	1.5441e-05	rna-XM_042233068.1	SBF2
6	45160001	45200000	1.23497	1.5785e-05	rna-XM_004009744.5	LGI2
1	171200001	171240000	1.23145	1.6876e-05	rna-XM_004002895.5	ALCAM
1	171200001	171240000	1.23145	1.6876e-05	rna-XM_012189453.4	ALCAM
2	101680001	101720000	1.23118	1.6964e-05	rna-NM_001185123.1	NDUFB6
2	101680001	101720000	1.23118	1.6964e-05	rna-XM_027964597.2	TOPORS
2	101680001	101720000	1.23118	1.6964e-05	rna-XM_042242449.1	NDUFB6
2	101680001	101720000	1.23118	1.6964e-05	rna-XM_042243512.1	TOPORS
2	101680001	101720000	1.23118	1.6964e-05	rna-XM_042243513.1	TOPORS
8	50240001	50280000	1.22885	1.7726e-05	rna-XM_042253429.1	HTR1E
15	42240001	42280000	1.22882	1.7737e-05	rna-XM_015101036.3	SBF2
15	42240001	42280000	1.22882	1.7737e-05	rna-XM_015101037.3	SBF2
15	42240001	42280000	1.22882	1.7737e-05	rna-XM_042233068.1	SBF2
8	53520001	53560000	1.22401	1.9418e-05	rna-XM_027972452.2	PTPRK
8	53520001	53560000	1.22401	1.9418e-05	rna-XM_027972454.2	PTPRK
8	53520001	53560000	1.22401	1.9418e-05	rna-XM_027972455.2	PTPRK
8	53520001	53560000	1.22401	1.9418e-05	rna-XM_042253442.1	PTPRK
8	53520001	53560000	1.22401	1.9418e-05	rna-XM_042253443.1	PTPRK
8	53520001	53560000	1.22401	1.9418e-05	rna-XM_042253444.1	PTPRK
8	53520001	53560000	1.22401	1.9418e-05	rna-XM_042253445.1	PTPRK
8	53520001	53560000	1.22401	1.9418e-05	rna-XM_042253446.1	PTPRK
8	53520001	53560000	1.22401	1.9418e-05	rna-XM_042253447.1	PTPRK
X	83040001	83080000	1.22304	1.9777e-05	rna-XM_027962940.2	NSDHL
X	83040001	83080000	1.22304	1.9777e-05	rna-XM_027962941.2	NSDHL
X	83040001	83080000	1.22304	1.9777e-05	rna-XM_042242572.1	NSDHL
1	236980001	237020000	1.22294	1.9814e-05	rna-XM_042243951.1	LOC101116193
3	142380001	142420000	1.22266	1.992e-05	rna-XM_015094721.3	TMEM117
3	142380001	142420000	1.22266	1.992e-05	rna-XM_042246833.1	TMEM117
3	142380001	142420000	1.22266	1.992e-05	rna-XM_042246834.1	TMEM117
3	142380001	142420000	1.22266	1.992e-05	rna-XM_042246835.1	TMEM117
14	33840001	33880000	1.22004	2.092e-05	rna-XM_012189873.4	TK2
14	33840001	33880000	1.22004	2.092e-05	rna-XM_015100463.3	LOC101103916
14	33840001	33880000	1.22004	2.092e-05	rna-XM_042231749.1	TK2
14	33840001	33880000	1.22004	2.092e-05	rna-XM_042231750.1	TK2
14	33840001	33880000	1.22004	2.092e-05	rna-XM_042231754.1	LOC101104172
25	34960001	35000000	1.21912	2.1288e-05	rna-XM_027962301.2	SH2D4B
25	34960001	35000000	1.21912	2.1288e-05	rna-XM_042240921.1	SH2D4B
3	131600001	131640000	1.21746	2.1959e-05	rna-XM_004006265.5	METAP2
4	68480001	68520000	1.21698	2.2153e-05	rna-XM_004007934.5	CHN2
15	42480001	42520000	1.21565	2.2714e-05	rna-XM_015101036.3	SBF2
15	42480001	42520000	1.21565	2.2714e-05	rna-XM_015101037.3	SBF2
15	42480001	42520000	1.21565	2.2714e-05	rna-XM_042233068.1	SBF2
X	116940001	116980000	1.21274	2.3978e-05	rna-XM_004022404.5	KLHL13
X	116940001	116980000	1.21274	2.3978e-05	rna-XM_004022405.5	KLHL13
X	116940001	116980000	1.21274	2.3978e-05	rna-XM_015105078.3	KLHL13
X	116940001	116980000	1.21274	2.3978e-05	rna-XM_027963561.2	KLHL13
X	116940001	116980000	1.21274	2.3978e-05	rna-XM_042242568.1	KLHL13
X	116940001	116980000	1.21274	2.3978e-05	rna-XM_042242569.1	KLHL13
2	73940001	73980000	1.21031	2.5084e-05	rna-XM_004004366.5	ERMP1
X	15740001	15780000	1.21006	2.5201e-05	rna-XM_015104813.3	NHS
X	15740001	15780000	1.21006	2.5201e-05	rna-XM_042242434.1	NHS
14	33820001	33860000	1.20656	2.689e-05	rna-XM_012189873.4	TK2
14	33820001	33860000	1.20656	2.689e-05	rna-XM_015100463.3	LOC101103916
14	33820001	33860000	1.20656	2.689e-05	rna-XM_042231749.1	TK2
14	33820001	33860000	1.20656	2.689e-05	rna-XM_042231750.1	TK2
14	33820001	33860000	1.20656	2.689e-05	rna-XM_042231754.1	LOC101104172
2	152180001	152220000	1.20654	2.6898e-05	rna-XM_027964938.2	ACVR1C
4	67260001	67300000	1.20607	2.7133e-05	rna-XM_004007927.5	GARS1
22	35180001	35220000	1.20499	2.7682e-05	rna-XM_012102986.4	ATRNL1
6	36780001	36820000	1.20112	2.9731e-05	rna-XM_004009709.5	HERC3
6	36780001	36820000	1.20112	2.9731e-05	rna-XM_027970881.2	HERC3
6	36780001	36820000	1.20112	2.9731e-05	rna-XM_042251254.1	HERC3
6	36780001	36820000	1.20112	2.9731e-05	rna-XM_042251255.1	HERC3
6	36780001	36820000	1.20112	2.9731e-05	rna-XM_042251256.1	HERC3
15	42520001	42560000	1.19905	3.0882e-05	rna-XM_015101036.3	SBF2
15	42520001	42560000	1.19905	3.0882e-05	rna-XM_015101037.3	SBF2
15	42520001	42560000	1.19905	3.0882e-05	rna-XM_042233068.1	SBF2
14	59940001	59980000	1.19899	3.0917e-05	rna-XM_027978696.2	LOC101110828
14	59940001	59980000	1.19899	3.0917e-05	rna-XM_042231148.1	LOC121816008
14	59940001	59980000	1.19899	3.0917e-05	rna-XM_042231149.1	LOC121816008
14	59940001	59980000	1.19899	3.0917e-05	rna-XM_042231168.1	LOC101110828
14	59940001	59980000	1.19899	3.0917e-05	rna-XM_042231169.1	LOC101110828
14	59940001	59980000	1.19899	3.0917e-05	rna-XM_042231170.1	LOC101110828
14	59940001	59980000	1.19899	3.0917e-05	rna-XM_042231171.1	LOC101110828
14	59940001	59980000	1.19899	3.0917e-05	rna-XM_042231172.1	LOC101110828
21	29780001	29820000	1.19742	3.1821e-05	rna-XM_027959914.2	ARHGAP32
21	29780001	29820000	1.19742	3.1821e-05	rna-XM_027959915.2	ARHGAP32
21	29780001	29820000	1.19742	3.1821e-05	rna-XM_042238116.1	ARHGAP32
21	29780001	29820000	1.19742	3.1821e-05	rna-XM_042238117.1	ARHGAP32
21	29780001	29820000	1.19742	3.1821e-05	rna-XM_042238118.1	ARHGAP32
1	117980001	118020000	1.19654	3.2333e-05	rna-XM_012185487.4	UCK2
1	117980001	118020000	1.19654	3.2333e-05	rna-XM_027977701.2	UCK2
1	117980001	118020000	1.19654	3.2333e-05	rna-XM_042257261.1	UCK2
1	23140001	23180000	1.19555	3.2924e-05	rna-XM_027969878.2	LOC101115174
15	56840001	56880000	1.19553	3.2942e-05	rna-XM_027979577.2	LGR4
15	56840001	56880000	1.19553	3.2942e-05	rna-XM_042233302.1	LGR4
11	41820001	41860000	1.19217	3.5022e-05	rna-NM_001038622.1	ACLY
11	41820001	41860000	1.19217	3.5022e-05	rna-XM_027973958.2	ACLY
11	41820001	41860000	1.19217	3.5022e-05	rna-XM_027973959.2	ACLY
11	41820001	41860000	1.19217	3.5022e-05	rna-XM_027973960.2	ACLY
11	41820001	41860000	1.19217	3.5022e-05	rna-XM_027973961.2	ACLY
11	41820001	41860000	1.19217	3.5022e-05	rna-XM_027973963.2	ACLY
11	41820001	41860000	1.19217	3.5022e-05	rna-XM_027974518.2	ODAD4
2	152200001	152240000	1.18957	3.6723e-05	rna-XM_027964938.2	ACVR1C
4	73620001	73660000	1.18704	3.845e-05	rna-XM_012176922.4	FAM221A
4	73620001	73660000	1.18704	3.845e-05	rna-XM_012176928.4	FAM221A
4	73620001	73660000	1.18704	3.845e-05	rna-XM_027968673.2	STK31
4	73620001	73660000	1.18704	3.845e-05	rna-XM_027968674.2	FAM221A
4	73620001	73660000	1.18704	3.845e-05	rna-XM_027968675.2	FAM221A
4	73620001	73660000	1.18704	3.845e-05	rna-XM_042248671.1	STK31
4	73620001	73660000	1.18704	3.845e-05	rna-XM_042248672.1	STK31
4	73620001	73660000	1.18704	3.845e-05	rna-XM_042248673.1	FAM221A
4	73620001	73660000	1.18704	3.845e-05	rna-XM_042248674.1	FAM221A
3	170180001	170220000	1.18504	3.9866e-05	rna-XM_042247132.1	ANO4
3	170180001	170220000	1.18504	3.9866e-05	rna-XM_042247133.1	ANO4
3	170180001	170220000	1.18504	3.9866e-05	rna-XM_042247134.1	ANO4
3	170180001	170220000	1.18504	3.9866e-05	rna-XM_042247135.1	ANO4
25	18760001	18800000	1.184	4.0625e-05	rna-XM_012105133.4	JMJD1C
25	18760001	18800000	1.184	4.0625e-05	rna-XM_027962302.2	JMJD1C
25	18760001	18800000	1.184	4.0625e-05	rna-XM_042241158.1	JMJD1C
2	168440001	168480000	1.18364	4.0893e-05	rna-XM_042243924.1	LRP1B
23	25960001	26000000	1.18284	4.149e-05	rna-XM_027960751.2	DSG2
23	25960001	26000000	1.18284	4.149e-05	rna-XM_042239450.1	LOC121817750
20	13300001	13340000	1.18241	4.1813e-05	rna-XM_012100599.4	KIF6
20	13300001	13340000	1.18241	4.1813e-05	rna-XM_012100600.4	KIF6
20	13300001	13340000	1.18241	4.1813e-05	rna-XM_042236762.1	KIF6
6	91740001	91780000	1.18207	4.2065e-05	rna-XM_004009926.5	NUP54
6	91740001	91780000	1.18207	4.2065e-05	rna-XM_027971096.2	ART3
6	91740001	91780000	1.18207	4.2065e-05	rna-XM_042251512.1	ART3
6	91740001	91780000	1.18207	4.2065e-05	rna-XM_042251513.1	ART3
6	91740001	91780000	1.18207	4.2065e-05	rna-XM_042251514.1	ART3
6	91740001	91780000	1.18207	4.2065e-05	rna-XM_042251515.1	ART3
6	91740001	91780000	1.18207	4.2065e-05	rna-XM_042251516.1	ART3
6	91740001	91780000	1.18207	4.2065e-05	rna-XM_042251517.1	ART3
6	91740001	91780000	1.18207	4.2065e-05	rna-XM_042251518.1	ART3
6	91740001	91780000	1.18207	4.2065e-05	rna-XM_042251519.1	ART3
6	91740001	91780000	1.18207	4.2065e-05	rna-XM_042251520.1	ART3
6	91740001	91780000	1.18207	4.2065e-05	rna-XM_042251521.1	ART3
4	33940001	33980000	1.18126	4.269e-05	rna-NM_001009790.1	ABCB1
4	33940001	33980000	1.18126	4.269e-05	rna-XM_042248303.1	ABCB1
4	33940001	33980000	1.18126	4.269e-05	rna-XM_042248304.1	ABCB1
4	33940001	33980000	1.18126	4.269e-05	rna-XM_042248305.1	ABCB1
4	33940001	33980000	1.18126	4.269e-05	rna-XM_042248306.1	ABCB1
4	33940001	33980000	1.18126	4.269e-05	rna-XM_042248307.1	ABCB1
4	33940001	33980000	1.18126	4.269e-05	rna-XM_042248308.1	ABCB1
4	44220001	44260000	1.18021	4.3506e-05	rna-XM_042249305.1	MAGI2
2	101580001	101620000	1.17912	4.437e-05	rna-XM_004005323.5	DDX58
2	101580001	101620000	1.17912	4.437e-05	rna-XM_015093260.3	ACO1
15	35760001	35800000	1.17837	4.4968e-05	rna-XM_012095685.3	SOX6
15	35760001	35800000	1.17837	4.4968e-05	rna-XM_012095689.3	SOX6
15	35760001	35800000	1.17837	4.4968e-05	rna-XM_015100739.3	SOX6
15	35760001	35800000	1.17837	4.4968e-05	rna-XM_015100740.3	SOX6
15	35760001	35800000	1.17837	4.4968e-05	rna-XM_015100741.3	SOX6
15	35760001	35800000	1.17837	4.4968e-05	rna-XM_042232729.1	SOX6
6	70260001	70300000	1.17836	4.4976e-05	rna-XM_004009829.4	CHIC2
1	162500001	162540000	1.17742	4.5741e-05	rna-XM_042230510.1	EPHA6
X	43660001	43700000	1.17684	4.6221e-05	rna-XM_004022019.5	FUNDC1
8	32140001	32180000	1.17492	4.7846e-05	rna-XM_004011240.5	POPDC3
8	32140001	32180000	1.17492	4.7846e-05	rna-XM_012182710.4	POPDC3
8	32140001	32180000	1.17492	4.7846e-05	rna-XM_027972406.2	BVES
8	32140001	32180000	1.17492	4.7846e-05	rna-XM_042253363.1	POPDC3
8	32140001	32180000	1.17492	4.7846e-05	rna-XM_042253364.1	POPDC3
3	178960001	179000000	1.17123	5.1109e-05	rna-XM_042247188.1	ISX
3	178960001	179000000	1.17123	5.1109e-05	rna-XM_042247189.1	ISX
15	55220001	55260000	1.16957	5.2644e-05	rna-XM_027979566.2	CAPN5
15	55220001	55260000	1.16957	5.2644e-05	rna-XM_027979567.2	CAPN5
15	55220001	55260000	1.16957	5.2644e-05	rna-XM_042233293.1	CAPN5
15	55220001	55260000	1.16957	5.2644e-05	rna-XM_042233294.1	CAPN5
15	55220001	55260000	1.16957	5.2644e-05	rna-XM_042233295.1	CAPN5
6	89880001	89920000	1.1677	5.4429e-05	rna-XM_004009908.5	MTHFD2L
6	89880001	89920000	1.1677	5.4429e-05	rna-XM_042251871.1	MTHFD2L
6	89880001	89920000	1.1677	5.4429e-05	rna-XM_042251872.1	MTHFD2L
6	89880001	89920000	1.1677	5.4429e-05	rna-XM_042251873.1	MTHFD2L
6	89880001	89920000	1.1677	5.4429e-05	rna-XM_042251874.1	MTHFD2L
6	89880001	89920000	1.1677	5.4429e-05	rna-XM_042251875.1	MTHFD2L
6	89880001	89920000	1.1677	5.4429e-05	rna-XM_042251876.1	MTHFD2L
15	42440001	42480000	1.16753	5.4592e-05	rna-XM_015101036.3	SBF2
15	42440001	42480000	1.16753	5.4592e-05	rna-XM_015101037.3	SBF2
15	42440001	42480000	1.16753	5.4592e-05	rna-XM_042233068.1	SBF2
4	33020001	33060000	1.16672	5.5387e-05	rna-NM_001130937.1	TRA2A
4	33020001	33060000	1.16672	5.5387e-05	rna-XM_027968346.2	TRA2A
4	33020001	33060000	1.16672	5.5387e-05	rna-XM_027968347.2	TRA2A
4	33020001	33060000	1.16672	5.5387e-05	rna-XM_027968349.2	TRA2A
4	33020001	33060000	1.16672	5.5387e-05	rna-XM_042248286.1	TRA2A
4	33020001	33060000	1.16672	5.5387e-05	rna-XM_042248287.1	TRA2A
21	34400001	34440000	1.16551	5.659e-05	rna-XM_004019555.4	MS4A8
21	34400001	34440000	1.16551	5.659e-05	rna-XM_012101928.4	MS4A8
21	34400001	34440000	1.16551	5.659e-05	rna-XM_012101929.4	MS4A8
18	65380001	65420000	1.16521	5.6893e-05	rna-XM_027957278.2	LBHD2
18	65380001	65420000	1.16521	5.6893e-05	rna-XM_042235547.1	EXOC3L4
18	65380001	65420000	1.16521	5.6893e-05	rna-XM_042235548.1	EXOC3L4
18	65380001	65420000	1.16521	5.6893e-05	rna-XM_042235549.1	EXOC3L4
18	65380001	65420000	1.16521	5.6893e-05	rna-XM_042235550.1	EXOC3L4
18	65380001	65420000	1.16521	5.6893e-05	rna-XM_042235552.1	EXOC3L4
18	65380001	65420000	1.16521	5.6893e-05	rna-XM_042235553.1	EXOC3L4
18	65380001	65420000	1.16521	5.6893e-05	rna-XM_042235554.1	EXOC3L4
18	65380001	65420000	1.16521	5.6893e-05	rna-XM_042235555.1	EXOC3L4
18	65380001	65420000	1.16521	5.6893e-05	rna-XM_042235556.1	EXOC3L4
1	253720001	253760000	1.16393	5.8203e-05	rna-XM_004003317.5	MSL2
1	253720001	253760000	1.16393	5.8203e-05	rna-XM_004003320.5	PPP2R3A
1	253720001	253760000	1.16393	5.8203e-05	rna-XM_015092650.3	PPP2R3A
1	253720001	253760000	1.16393	5.8203e-05	rna-XM_015092651.3	PPP2R3A
1	253720001	253760000	1.16393	5.8203e-05	rna-XM_042236740.1	PPP2R3A
1	253720001	253760000	1.16393	5.8203e-05	rna-XM_042236753.1	MSL2
20	18260001	18300000	1.16269	5.9494e-05	rna-XM_015102732.3	SUPT3H
20	18260001	18300000	1.16269	5.9494e-05	rna-XM_015102734.2	SUPT3H
20	18260001	18300000	1.16269	5.9494e-05	rna-XM_015102735.3	SUPT3H
20	18260001	18300000	1.16269	5.9494e-05	rna-XM_027959126.2	SUPT3H
20	18260001	18300000	1.16269	5.9494e-05	rna-XM_042237141.1	SUPT3H
20	18260001	18300000	1.16269	5.9494e-05	rna-XM_042237142.1	SUPT3H
2	152140001	152180000	1.16153	6.0721e-05	rna-XM_027964938.2	ACVR1C
8	61760001	61800000	1.16109	6.1197e-05	rna-XM_004011369.4	MAP7
8	61760001	61800000	1.16109	6.1197e-05	rna-XM_012182965.3	MAP7
8	61760001	61800000	1.16109	6.1197e-05	rna-XM_042253519.1	MAP7
8	61760001	61800000	1.16109	6.1197e-05	rna-XM_042253520.1	MAP7
16	53740001	53780000	1.1574	6.5316e-05	rna-XM_027980148.2	CDH18
16	53740001	53780000	1.1574	6.5316e-05	rna-XM_042233918.1	CDH18
15	42420001	42460000	1.15551	6.7523e-05	rna-XM_015101036.3	SBF2
15	42420001	42460000	1.15551	6.7523e-05	rna-XM_015101037.3	SBF2
15	42420001	42460000	1.15551	6.7523e-05	rna-XM_042233068.1	SBF2
4	67240001	67280000	1.1545	6.8732e-05	rna-XM_004007927.5	GARS1
15	42100001	42140000	1.15219	7.158e-05	rna-XM_015101036.3	SBF2
15	42100001	42140000	1.15219	7.158e-05	rna-XM_015101037.3	SBF2
15	42100001	42140000	1.15219	7.158e-05	rna-XM_042233068.1	SBF2
10	2620001	2660000	1.15213	7.1659e-05	rna-XM_027973505.2	DIAPH3
10	2620001	2660000	1.15213	7.1659e-05	rna-XM_042254617.1	DIAPH3
10	2620001	2660000	1.15213	7.1659e-05	rna-XM_042254619.1	DIAPH3
X	104020001	104060000	1.1521	7.1696e-05	rna-XM_012107450.4	ENOX2
X	104020001	104060000	1.1521	7.1696e-05	rna-XM_012107452.3	ENOX2
X	104020001	104060000	1.1521	7.1696e-05	rna-XM_027963072.2	ENOX2
X	104020001	104060000	1.1521	7.1696e-05	rna-XM_042241610.1	ENOX2
X	104020001	104060000	1.1521	7.1696e-05	rna-XM_042241611.1	ENOX2
X	104020001	104060000	1.1521	7.1696e-05	rna-XM_042241612.1	ENOX2
X	104020001	104060000	1.1521	7.1696e-05	rna-XM_042241613.1	ENOX2
X	104020001	104060000	1.1521	7.1696e-05	rna-XM_042241614.1	ENOX2
X	104020001	104060000	1.1521	7.1696e-05	rna-XM_042241615.1	ENOX2
X	104020001	104060000	1.1521	7.1696e-05	rna-XM_042241616.1	ENOX2
X	104020001	104060000	1.1521	7.1696e-05	rna-XM_042241617.1	ENOX2
X	104020001	104060000	1.1521	7.1696e-05	rna-XM_042241618.1	ENOX2
23	25800001	25840000	1.15177	7.2106e-05	rna-XM_004020450.5	B4GALT6
23	25800001	25840000	1.15177	7.2106e-05	rna-XM_042239666.1	B4GALT6
23	25800001	25840000	1.15177	7.2106e-05	rna-XM_042239667.1	B4GALT6
23	25800001	25840000	1.15177	7.2106e-05	rna-XM_042239668.1	B4GALT6
23	25800001	25840000	1.15177	7.2106e-05	rna-XM_042239669.1	B4GALT6
23	25800001	25840000	1.15177	7.2106e-05	rna-XM_042239670.1	B4GALT6
11	10780001	10820000	1.15161	7.2306e-05	rna-XM_012185232.4	MED13
11	10780001	10820000	1.15161	7.2306e-05	rna-XM_027975331.2	MED13
15	42460001	42500000	1.15054	7.3674e-05	rna-XM_015101036.3	SBF2
15	42460001	42500000	1.15054	7.3674e-05	rna-XM_015101037.3	SBF2
15	42460001	42500000	1.15054	7.3674e-05	rna-XM_042233068.1	SBF2
6	11400001	11440000	1.15032	7.3963e-05	rna-XM_004009596.5	UGT8
6	100460001	100500000	1.14966	7.482e-05	rna-XM_042251597.1	WDFY3
6	100460001	100500000	1.14966	7.482e-05	rna-XM_042251601.1	WDFY3
16	53760001	53800000	1.14915	7.5492e-05	rna-XM_027980148.2	CDH18
16	53760001	53800000	1.14915	7.5492e-05	rna-XM_042233918.1	CDH18
22	23660001	23700000	1.14911	7.5543e-05	rna-XM_004020157.5	TAF5
22	23660001	23700000	1.14911	7.5543e-05	rna-XM_004020161.5	PDCD11
22	23660001	23700000	1.14911	7.5543e-05	rna-XM_012102869.4	PDCD11
22	23660001	23700000	1.14911	7.5543e-05	rna-XM_027960157.2	ATP5MK
22	23660001	23700000	1.14911	7.5543e-05	rna-XM_042238732.1	PDCD11
3	18800001	18840000	1.14392	8.2685e-05	rna-XM_004005675.4	CPSF3
3	18800001	18840000	1.14392	8.2685e-05	rna-XM_042245767.1	CPSF3
3	18800001	18840000	1.14392	8.2685e-05	rna-XM_042245768.1	CPSF3
1	208640001	208680000	1.14181	8.5777e-05	rna-XM_012098652.4	PIK3CA
1	208640001	208680000	1.14181	8.5777e-05	rna-XM_015092541.3	PIK3CA
1	208640001	208680000	1.14181	8.5777e-05	rna-XM_042234194.1	PIK3CA
17	42020001	42060000	1.14171	8.5917e-05	rna-XM_004017287.5	GRIA2
17	42020001	42060000	1.14171	8.5917e-05	rna-XM_004017288.5	GRIA2
17	42020001	42060000	1.14171	8.5917e-05	rna-XM_004017290.5	GRIA2
17	42020001	42060000	1.14171	8.5917e-05	rna-XM_027956336.2	GRIA2
3	59780001	59820000	1.13921	8.972e-05	rna-XM_027966765.2	PSD4
3	59780001	59820000	1.13921	8.972e-05	rna-XM_027966766.2	PSD4
3	59780001	59820000	1.13921	8.972e-05	rna-XM_027966768.2	PSD4
3	59780001	59820000	1.13921	8.972e-05	rna-XM_027966769.2	PSD4
3	59780001	59820000	1.13921	8.972e-05	rna-XM_042246079.1	PSD4
3	59780001	59820000	1.13921	8.972e-05	rna-XM_042246080.1	PSD4
3	59780001	59820000	1.13921	8.972e-05	rna-XM_042246081.1	PSD4
3	59780001	59820000	1.13921	8.972e-05	rna-XM_042246082.1	PSD4
1	63600001	63640000	1.1387	9.0511e-05	rna-XM_004002156.5	CLCA1
22	22840001	22880000	1.13722	9.2854e-05	rna-XM_004020147.4	ACTR1A
22	22840001	22880000	1.13722	9.2854e-05	rna-XM_027960274.2	MFSD13A
22	22840001	22880000	1.13722	9.2854e-05	rna-XM_027960275.2	MFSD13A
22	22840001	22880000	1.13722	9.2854e-05	rna-XM_042238850.1	MFSD13A
22	22840001	22880000	1.13722	9.2854e-05	rna-XM_042238851.1	MFSD13A
22	22840001	22880000	1.13722	9.2854e-05	rna-XM_042238852.1	MFSD13A
22	22840001	22880000	1.13722	9.2854e-05	rna-XM_042238853.1	MFSD13A
4	101220001	101260000	1.13603	9.4779e-05	rna-XM_004008091.4	MTPN
3	62160001	62200000	1.13547	9.5703e-05	rna-XM_027966793.2	EDAR
3	62160001	62200000	1.13547	9.5703e-05	rna-XM_042246103.1	EDAR
10	66980001	67020000	1.13447	9.737e-05	rna-XM_027973706.2	GPC5
4	32900001	32940000	1.13389	9.8345e-05	rna-XM_004007792.5	IGF2BP3
4	32900001	32940000	1.13389	9.8345e-05	rna-XM_012176514.4	IGF2BP3
13	52000001	52040000	1.1336	9.883e-05	rna-XM_004014379.4	VPS16
13	52000001	52040000	1.1336	9.883e-05	rna-XM_012188776.4	PTPRA
13	52000001	52040000	1.1336	9.883e-05	rna-XM_015099743.3	PTPRA
13	52000001	52040000	1.1336	9.883e-05	rna-XM_015099745.3	PTPRA
13	52000001	52040000	1.1336	9.883e-05	rna-XM_015099746.3	PTPRA
13	52000001	52040000	1.1336	9.883e-05	rna-XM_027976872.2	PTPRA
13	52000001	52040000	1.1336	9.883e-05	rna-XM_027976873.2	PTPRA
13	52000001	52040000	1.1336	9.883e-05	rna-XM_042229811.1	PTPRA
13	52000001	52040000	1.1336	9.883e-05	rna-XM_042229812.1	PTPRA
13	52000001	52040000	1.1336	9.883e-05	rna-XM_042229813.1	PTPRA
13	52000001	52040000	1.1336	9.883e-05	rna-XM_042229814.1	PTPRA
13	52000001	52040000	1.1336	9.883e-05	rna-XM_042229815.1	PTPRA
13	52000001	52040000	1.1336	9.883e-05	rna-XM_042229816.1	PTPRA
13	52000001	52040000	1.1336	9.883e-05	rna-XM_042229817.1	PTPRA
4	73600001	73640000	1.13316	9.9582e-05	rna-XM_027968673.2	STK31
4	73600001	73640000	1.13316	9.9582e-05	rna-XM_042248671.1	STK31
4	73600001	73640000	1.13316	9.9582e-05	rna-XM_042248672.1	STK31
13	51400001	51440000	1.13191	0.00010175	rna-XM_027976837.2	ATRN
13	51400001	51440000	1.13191	0.00010175	rna-XM_027976838.2	ATRN
13	51400001	51440000	1.13191	0.00010175	rna-XM_042229777.1	ATRN
13	51400001	51440000	1.13191	0.00010175	rna-XM_042229779.1	ATRN
15	35920001	35960000	1.1298	0.00010549	rna-XM_012095685.3	SOX6
15	35920001	35960000	1.1298	0.00010549	rna-XM_012095689.3	SOX6
15	35920001	35960000	1.1298	0.00010549	rna-XM_015100739.3	SOX6
15	35920001	35960000	1.1298	0.00010549	rna-XM_015100740.3	SOX6
15	35920001	35960000	1.1298	0.00010549	rna-XM_015100741.3	SOX6
15	35920001	35960000	1.1298	0.00010549	rna-XM_027979356.2	SOX6
15	35920001	35960000	1.1298	0.00010549	rna-XM_027979357.2	SOX6
15	35920001	35960000	1.1298	0.00010549	rna-XM_027979358.2	SOX6
15	35920001	35960000	1.1298	0.00010549	rna-XM_027979359.2	SOX6
15	35920001	35960000	1.1298	0.00010549	rna-XM_027979360.2	SOX6
15	35920001	35960000	1.1298	0.00010549	rna-XM_027979361.2	SOX6
15	35920001	35960000	1.1298	0.00010549	rna-XM_027979362.2	SOX6
15	35920001	35960000	1.1298	0.00010549	rna-XM_027979363.2	SOX6
15	35920001	35960000	1.1298	0.00010549	rna-XM_042232725.1	SOX6
15	35920001	35960000	1.1298	0.00010549	rna-XM_042232727.1	SOX6
15	35920001	35960000	1.1298	0.00010549	rna-XM_042232728.1	SOX6
15	35920001	35960000	1.1298	0.00010549	rna-XM_042232729.1	SOX6
15	35920001	35960000	1.1298	0.00010549	rna-XM_042232730.1	SOX6
15	35920001	35960000	1.1298	0.00010549	rna-XM_042232732.1	SOX6
15	35920001	35960000	1.1298	0.00010549	rna-XM_042232733.1	SOX6
16	2980001	3020000	1.12793	0.00010891	rna-XM_027979981.2	RANBP17
16	2980001	3020000	1.12793	0.00010891	rna-XM_042233659.1	RANBP17
16	2980001	3020000	1.12793	0.00010891	rna-XM_042233660.1	RANBP17
16	2980001	3020000	1.12793	0.00010891	rna-XM_042233661.1	RANBP17
16	2980001	3020000	1.12793	0.00010891	rna-XM_042233662.1	RANBP17
16	2980001	3020000	1.12793	0.00010891	rna-XM_042233663.1	RANBP17
16	2980001	3020000	1.12793	0.00010891	rna-XM_042233664.1	RANBP17
16	2980001	3020000	1.12793	0.00010891	rna-XM_042233665.1	RANBP17
16	2980001	3020000	1.12793	0.00010891	rna-XM_042233666.1	RANBP17
11	10740001	10780000	1.12793	0.00010892	rna-XM_012185232.4	MED13
11	10740001	10780000	1.12793	0.00010892	rna-XM_027975331.2	MED13
13	17280001	17320000	1.12774	0.00010927	rna-XM_004014207.5	PDSS1
13	17280001	17320000	1.12774	0.00010927	rna-XM_012188220.4	LOC101109989
13	17280001	17320000	1.12774	0.00010927	rna-XM_012188222.4	LOC101109989
4	105700001	105740000	1.12737	0.00010997	rna-XM_042248929.1	TMEM178B
1	180740001	180780000	1.12718	0.00011032	rna-XM_042233461.1	ZBTB20
1	180740001	180780000	1.12718	0.00011032	rna-XM_042233624.1	ZBTB20
1	180740001	180780000	1.12718	0.00011032	rna-XM_042233627.1	ZBTB20
1	180740001	180780000	1.12718	0.00011032	rna-XM_042233646.1	ZBTB20
1	180740001	180780000	1.12718	0.00011032	rna-XM_042233836.1	ZBTB20
6	45180001	45220000	1.12667	0.00011128	rna-XM_004009744.5	LGI2
10	52720001	52760000	1.12618	0.00011221	rna-NM_001129739.1	FBXL3
10	52720001	52760000	1.12618	0.00011221	rna-XM_027973501.2	FBXL3
10	52720001	52760000	1.12618	0.00011221	rna-XM_027973502.2	FBXL3
21	8260001	8300000	1.12612	0.00011234	rna-XM_004019398.5	PRSS23
21	8260001	8300000	1.12612	0.00011234	rna-XM_012101603.4	PRSS23
8	50280001	50320000	1.12605	0.00011247	rna-XM_042253429.1	HTR1E
1	223020001	223060000	1.12575	0.00011304	rna-XM_027958732.2	SI
1	223020001	223060000	1.12575	0.00011304	rna-XM_042234933.1	SI
1	223020001	223060000	1.12575	0.00011304	rna-XM_042234939.1	SI
22	23680001	23720000	1.12574	0.00011306	rna-XM_004020161.5	PDCD11
22	23680001	23720000	1.12574	0.00011306	rna-XM_012102869.4	PDCD11
22	23680001	23720000	1.12574	0.00011306	rna-XM_042238732.1	PDCD11
5	70020001	70060000	1.12569	0.00011315	rna-XM_027970475.2	ATP10B
15	42140001	42180000	1.12287	0.00011873	rna-XM_015101036.3	SBF2
15	42140001	42180000	1.12287	0.00011873	rna-XM_015101037.3	SBF2
15	42140001	42180000	1.12287	0.00011873	rna-XM_042233068.1	SBF2
X	126640001	126680000	1.11973	0.00012522	rna-XM_004022428.5	COL4A5
X	126640001	126680000	1.11973	0.00012522	rna-XM_004022429.5	COL4A5
X	126640001	126680000	1.11973	0.00012522	rna-XM_012107579.3	COL4A5
X	126640001	126680000	1.11973	0.00012522	rna-XM_012107581.4	COL4A5
21	8240001	8280000	1.11718	0.00013075	rna-XM_004019398.5	PRSS23
21	8240001	8280000	1.11718	0.00013075	rna-XM_012101603.4	PRSS23
3	174200001	174240000	1.11692	0.00013131	rna-XM_004006689.5	ALDH1L2
3	174200001	174240000	1.11692	0.00013131	rna-XM_042247165.1	ALDH1L2
8	61800001	61840000	1.11611	0.00013312	rna-XM_004011369.4	MAP7
8	61800001	61840000	1.11611	0.00013312	rna-XM_004011519.5	MAP3K5
8	61800001	61840000	1.11611	0.00013312	rna-XM_012182965.3	MAP7
8	61800001	61840000	1.11611	0.00013312	rna-XM_042253518.1	MAP3K5
8	61800001	61840000	1.11611	0.00013312	rna-XM_042253519.1	MAP7
8	61800001	61840000	1.11611	0.00013312	rna-XM_042253520.1	MAP7
21	29760001	29800000	1.11466	0.00013642	rna-XM_027959914.2	ARHGAP32
21	29760001	29800000	1.11466	0.00013642	rna-XM_027959915.2	ARHGAP32
21	29760001	29800000	1.11466	0.00013642	rna-XM_042238116.1	ARHGAP32
21	29760001	29800000	1.11466	0.00013642	rna-XM_042238117.1	ARHGAP32
21	29760001	29800000	1.11466	0.00013642	rna-XM_042238118.1	ARHGAP32
2	117700001	117740000	1.11411	0.00013769	rna-XM_004004489.5	WDR33
2	117700001	117740000	1.11411	0.00013769	rna-XM_012130457.4	WDR33
2	117700001	117740000	1.11411	0.00013769	rna-XM_012130478.4	WDR33
2	117700001	117740000	1.11411	0.00013769	rna-XM_012130484.4	WDR33
2	117700001	117740000	1.11411	0.00013769	rna-XM_042243594.1	WDR33
2	117700001	117740000	1.11411	0.00013769	rna-XM_042243595.1	WDR33
2	117700001	117740000	1.11411	0.00013769	rna-XM_042243597.1	WDR33
2	118980001	119020000	1.11204	0.00014256	rna-XM_004004498.5	HIBCH
2	118980001	119020000	1.11204	0.00014256	rna-XM_042243622.1	HIBCH
21	26200001	26240000	1.11189	0.00014294	rna-XM_027959267.2	PKNOX2
21	26200001	26240000	1.11189	0.00014294	rna-XM_027959268.2	PKNOX2
21	26200001	26240000	1.11189	0.00014294	rna-XM_042238115.1	PKNOX2
15	35820001	35860000	1.11089	0.00014536	rna-XM_012095685.3	SOX6
15	35820001	35860000	1.11089	0.00014536	rna-XM_012095689.3	SOX6
15	35820001	35860000	1.11089	0.00014536	rna-XM_015100739.3	SOX6
15	35820001	35860000	1.11089	0.00014536	rna-XM_015100740.3	SOX6
15	35820001	35860000	1.11089	0.00014536	rna-XM_015100741.3	SOX6
15	35820001	35860000	1.11089	0.00014536	rna-XM_027979356.2	SOX6
15	35820001	35860000	1.11089	0.00014536	rna-XM_027979357.2	SOX6
15	35820001	35860000	1.11089	0.00014536	rna-XM_027979358.2	SOX6
15	35820001	35860000	1.11089	0.00014536	rna-XM_027979359.2	SOX6
15	35820001	35860000	1.11089	0.00014536	rna-XM_027979360.2	SOX6
15	35820001	35860000	1.11089	0.00014536	rna-XM_027979361.2	SOX6
15	35820001	35860000	1.11089	0.00014536	rna-XM_027979362.2	SOX6
15	35820001	35860000	1.11089	0.00014536	rna-XM_027979363.2	SOX6
15	35820001	35860000	1.11089	0.00014536	rna-XM_042232725.1	SOX6
15	35820001	35860000	1.11089	0.00014536	rna-XM_042232727.1	SOX6
15	35820001	35860000	1.11089	0.00014536	rna-XM_042232728.1	SOX6
15	35820001	35860000	1.11089	0.00014536	rna-XM_042232729.1	SOX6
15	35820001	35860000	1.11089	0.00014536	rna-XM_042232730.1	SOX6
15	35820001	35860000	1.11089	0.00014536	rna-XM_042232732.1	SOX6
15	35820001	35860000	1.11089	0.00014536	rna-XM_042232733.1	SOX6
24	13960001	14000000	1.11058	0.0001461	rna-XM_004020782.5	PARN
24	13960001	14000000	1.11058	0.0001461	rna-XM_012104134.4	PARN
24	13960001	14000000	1.11058	0.0001461	rna-XM_027961594.2	PARN
24	13960001	14000000	1.11058	0.0001461	rna-XM_027961595.2	PARN
24	13960001	14000000	1.11058	0.0001461	rna-XM_042240568.1	PARN
24	13960001	14000000	1.11058	0.0001461	rna-XM_042240569.1	PARN
24	13960001	14000000	1.11058	0.0001461	rna-XM_042240570.1	PARN
24	13960001	14000000	1.11058	0.0001461	rna-XM_042240571.1	PARN
24	13960001	14000000	1.11058	0.0001461	rna-XM_042240572.1	PARN
15	55200001	55240000	1.11038	0.00014659	rna-XM_027979566.2	CAPN5
15	55200001	55240000	1.11038	0.00014659	rna-XM_027979567.2	CAPN5
15	55200001	55240000	1.11038	0.00014659	rna-XM_042233293.1	CAPN5
15	55200001	55240000	1.11038	0.00014659	rna-XM_042233294.1	CAPN5
15	55200001	55240000	1.11038	0.00014659	rna-XM_042233295.1	CAPN5
12	68040001	68080000	1.10984	0.00014793	rna-XM_042229207.1	KCNK2
16	31460001	31500000	1.10903	0.00014995	rna-NM_001129903.1	CCL28
6	37240001	37280000	1.10883	0.00015047	rna-NM_001078657.1	ABCG2
6	37240001	37280000	1.10883	0.00015047	rna-XM_012179369.4	ABCG2
6	37240001	37280000	1.10883	0.00015047	rna-XM_012179370.4	ABCG2
6	37240001	37280000	1.10883	0.00015047	rna-XM_012179371.4	ABCG2
6	37240001	37280000	1.10883	0.00015047	rna-XM_027970730.2	ABCG2
6	37240001	37280000	1.10883	0.00015047	rna-XM_042251077.1	ABCG2
6	37240001	37280000	1.10883	0.00015047	rna-XM_042251078.1	ABCG2
6	37240001	37280000	1.10883	0.00015047	rna-XM_042251079.1	ABCG2
6	37240001	37280000	1.10883	0.00015047	rna-XM_042251080.1	ABCG2
6	37240001	37280000	1.10883	0.00015047	rna-XM_042251081.1	ABCG2
6	37240001	37280000	1.10883	0.00015047	rna-XM_042251082.1	ABCG2
15	50380001	50420000	1.10878	0.00015059	rna-XM_027979469.1	NUMA1
15	50380001	50420000	1.10878	0.00015059	rna-XM_027979470.2	NUMA1
15	50380001	50420000	1.10878	0.00015059	rna-XM_027979471.2	NUMA1
15	50380001	50420000	1.10878	0.00015059	rna-XM_027979473.2	NUMA1
15	50380001	50420000	1.10878	0.00015059	rna-XM_027979474.2	NUMA1
15	50380001	50420000	1.10878	0.00015059	rna-XM_027979475.2	NUMA1
15	50380001	50420000	1.10878	0.00015059	rna-XM_027979476.2	NUMA1
15	50380001	50420000	1.10878	0.00015059	rna-XM_027979477.1	NUMA1
15	50380001	50420000	1.10878	0.00015059	rna-XM_027979478.1	NUMA1
15	50380001	50420000	1.10878	0.00015059	rna-XM_027979479.2	NUMA1
15	50380001	50420000	1.10878	0.00015059	rna-XM_042233167.1	NUMA1
15	50380001	50420000	1.10878	0.00015059	rna-XM_042233168.1	NUMA1
15	50380001	50420000	1.10878	0.00015059	rna-XM_042233169.1	NUMA1
15	50380001	50420000	1.10878	0.00015059	rna-XM_042233170.1	NUMA1
15	50380001	50420000	1.10878	0.00015059	rna-XM_042233171.1	NUMA1
15	50380001	50420000	1.10878	0.00015059	rna-XM_042233172.1	NUMA1
15	50380001	50420000	1.10878	0.00015059	rna-XM_042233173.1	NUMA1
15	50380001	50420000	1.10878	0.00015059	rna-XM_042233174.1	NUMA1
15	50380001	50420000	1.10878	0.00015059	rna-XM_042233175.1	NUMA1
15	50380001	50420000	1.10878	0.00015059	rna-XM_042233176.1	NUMA1
15	50380001	50420000	1.10878	0.00015059	rna-XM_042233177.1	NUMA1
15	50380001	50420000	1.10878	0.00015059	rna-XM_042233178.1	NUMA1
15	50380001	50420000	1.10878	0.00015059	rna-XM_042233179.1	NUMA1
15	50380001	50420000	1.10878	0.00015059	rna-XM_042233180.1	NUMA1
15	50380001	50420000	1.10878	0.00015059	rna-XM_042233181.1	NUMA1
15	50380001	50420000	1.10878	0.00015059	rna-XM_042233182.1	NUMA1
2	119020001	119060000	1.10849	0.00015133	rna-XM_004004498.5	HIBCH
2	119020001	119060000	1.10849	0.00015133	rna-XM_042243622.1	HIBCH
2	168420001	168460000	1.10829	0.00015183	rna-XM_042243924.1	LRP1B
2	119040001	119080000	1.10638	0.00015676	rna-XM_004004498.5	HIBCH
2	119040001	119080000	1.10638	0.00015676	rna-XM_042243622.1	HIBCH
1	22880001	22920000	1.10528	0.00015966	rna-XM_012136740.4	SPATA6
1	22880001	22920000	1.10528	0.00015966	rna-XM_012136817.4	SPATA6
2	208400001	208440000	1.10457	0.00016156	rna-XM_027964846.2	ZDBF2
14	33940001	33980000	1.10445	0.00016187	rna-XM_027978029.2	CMTM4
14	33940001	33980000	1.10445	0.00016187	rna-XM_042231757.1	CMTM4
8	32160001	32200000	1.10284	0.00016629	rna-XM_027972406.2	BVES
3	119060001	119100000	1.10266	0.00016679	rna-XM_004006230.5	TMTC2
3	18780001	18820000	1.1019	0.0001689	rna-XM_004005674.5	ITGB1BP1
3	18780001	18820000	1.1019	0.0001689	rna-XM_004005675.4	CPSF3
3	18780001	18820000	1.1019	0.0001689	rna-XM_012164296.4	ITGB1BP1
3	18780001	18820000	1.1019	0.0001689	rna-XM_027966503.2	ASAP2
3	18780001	18820000	1.1019	0.0001689	rna-XM_027966504.2	ASAP2
3	18780001	18820000	1.1019	0.0001689	rna-XM_027966505.2	ASAP2
3	18780001	18820000	1.1019	0.0001689	rna-XM_027966506.2	ASAP2
3	18780001	18820000	1.1019	0.0001689	rna-XM_042245765.1	ASAP2
3	18780001	18820000	1.1019	0.0001689	rna-XM_042245767.1	CPSF3
3	18780001	18820000	1.1019	0.0001689	rna-XM_042245768.1	CPSF3
3	18780001	18820000	1.1019	0.0001689	rna-XM_042245769.1	ITGB1BP1
3	18780001	18820000	1.1019	0.0001689	rna-XM_042245770.1	ITGB1BP1
15	42280001	42320000	1.10106	0.00017127	rna-XM_015101036.3	SBF2
15	42280001	42320000	1.10106	0.00017127	rna-XM_015101037.3	SBF2
15	42280001	42320000	1.10106	0.00017127	rna-XM_042233068.1	SBF2
X	23260001	23300000	1.10089	0.00017176	rna-XM_012106423.4	POLA1
X	23260001	23300000	1.10089	0.00017176	rna-XM_027963135.2	ARX
X	23260001	23300000	1.10089	0.00017176	rna-XM_042242229.1	POLA1
X	128680001	128720000	1.10066	0.00017241	rna-XM_027963492.2	RADX
3	62180001	62220000	1.09947	0.00017584	rna-XM_027966793.2	EDAR
3	62180001	62220000	1.09947	0.00017584	rna-XM_042246103.1	EDAR
22	22880001	22920000	1.09928	0.00017641	rna-XM_004020324.5	SUFU
22	22880001	22920000	1.09928	0.00017641	rna-XM_015103389.3	SUFU
22	22880001	22920000	1.09928	0.00017641	rna-XM_015103390.3	SUFU
22	22880001	22920000	1.09928	0.00017641	rna-XM_042238854.1	SUFU
25	24960001	25000000	1.09902	0.00017718	rna-XM_015104404.3	HK1
25	24960001	25000000	1.09902	0.00017718	rna-XM_015104406.3	TACR2
25	24960001	25000000	1.09902	0.00017718	rna-XM_042240866.1	HK1
25	24960001	25000000	1.09902	0.00017718	rna-XM_042240867.1	TACR2
25	24960001	25000000	1.09902	0.00017718	rna-XM_042240868.1	TACR2
25	24960001	25000000	1.09902	0.00017718	rna-XM_042240869.1	TACR2
25	24960001	25000000	1.09902	0.00017718	rna-XM_042240870.1	TACR2
25	24960001	25000000	1.09902	0.00017718	rna-XM_042240871.1	TACR2
25	24960001	25000000	1.09902	0.00017718	rna-XM_042240872.1	TACR2
15	51180001	51220000	1.09888	0.00017757	rna-XM_004016298.5	FCHSD2
15	51180001	51220000	1.09888	0.00017757	rna-XM_042233211.1	FCHSD2
15	51180001	51220000	1.09888	0.00017757	rna-XM_042233212.1	FCHSD2
15	51180001	51220000	1.09888	0.00017757	rna-XM_042233213.1	FCHSD2
12	75660001	75700000	1.09788	0.00018054	rna-XM_042229290.1	CRB1
3	62140001	62180000	1.09775	0.00018094	rna-XM_027966793.2	EDAR
3	62140001	62180000	1.09775	0.00018094	rna-XM_042246103.1	EDAR
5	87660001	87700000	1.09742	0.00018193	rna-XM_015096190.3	POLR3G
5	87660001	87700000	1.09742	0.00018193	rna-XM_027970507.2	POLR3G
5	87660001	87700000	1.09742	0.00018193	rna-XM_042250742.1	POLR3G
5	87660001	87700000	1.09742	0.00018193	rna-XM_042250743.1	POLR3G
5	87660001	87700000	1.09742	0.00018193	rna-XM_042250744.1	POLR3G
5	87660001	87700000	1.09742	0.00018193	rna-XM_042250745.1	POLR3G
5	87660001	87700000	1.09742	0.00018193	rna-XM_042250746.1	POLR3G
25	18800001	18840000	1.09687	0.0001836	rna-XM_012105133.4	JMJD1C
25	18800001	18840000	1.09687	0.0001836	rna-XM_027962302.2	JMJD1C
25	18800001	18840000	1.09687	0.0001836	rna-XM_042241158.1	JMJD1C
25	29560001	29600000	1.0965	0.00018473	rna-XM_004021485.5	ADK
25	29560001	29600000	1.0965	0.00018473	rna-XM_012105377.3	ADK
6	66720001	66760000	1.09473	0.00019018	rna-XM_004009810.5	GABRB1
14	4540001	4580000	1.09296	0.00019583	rna-XM_004014921.5	VAT1L
2	85000001	85040000	1.09275	0.0001965	rna-XM_015093221.3	BNC2
2	85000001	85040000	1.09275	0.0001965	rna-XM_042243467.1	BNC2
2	85000001	85040000	1.09275	0.0001965	rna-XM_042243468.1	BNC2
2	85000001	85040000	1.09275	0.0001965	rna-XM_042243469.1	BNC2
2	85000001	85040000	1.09275	0.0001965	rna-XM_042243470.1	BNC2
2	85000001	85040000	1.09275	0.0001965	rna-XM_042243471.1	BNC2
2	85000001	85040000	1.09275	0.0001965	rna-XM_042243472.1	BNC2
8	53500001	53540000	1.09201	0.00019892	rna-XM_027972452.2	PTPRK
8	53500001	53540000	1.09201	0.00019892	rna-XM_027972454.2	PTPRK
8	53500001	53540000	1.09201	0.00019892	rna-XM_027972455.2	PTPRK
8	53500001	53540000	1.09201	0.00019892	rna-XM_042253442.1	PTPRK
8	53500001	53540000	1.09201	0.00019892	rna-XM_042253443.1	PTPRK
8	53500001	53540000	1.09201	0.00019892	rna-XM_042253444.1	PTPRK
8	53500001	53540000	1.09201	0.00019892	rna-XM_042253445.1	PTPRK
8	53500001	53540000	1.09201	0.00019892	rna-XM_042253446.1	PTPRK
8	53500001	53540000	1.09201	0.00019892	rna-XM_042253447.1	PTPRK
2	119000001	119040000	1.09107	0.00020201	rna-XM_004004498.5	HIBCH
2	119000001	119040000	1.09107	0.00020201	rna-XM_042243622.1	HIBCH
1	78080001	78120000	1.09094	0.00020244	rna-XM_004002236.5	LOC101114226
1	78080001	78120000	1.09094	0.00020244	rna-XM_012177153.4	LOC101114226
3	108640001	108680000	1.09078	0.00020298	rna-XM_004007369.5	TRHDE
3	51900001	51940000	1.0907	0.00020323	rna-XM_012169003.4	CTNNA2
3	51900001	51940000	1.0907	0.00020323	rna-XM_042246023.1	CTNNA2
3	51900001	51940000	1.0907	0.00020323	rna-XM_042246024.1	CTNNA2
3	51900001	51940000	1.0907	0.00020323	rna-XM_042246025.1	CTNNA2
4	33900001	33940000	1.09069	0.00020326	rna-NM_001009790.1	ABCB1
4	33900001	33940000	1.09069	0.00020326	rna-XM_042248303.1	ABCB1
4	33900001	33940000	1.09069	0.00020326	rna-XM_042248304.1	ABCB1
4	33900001	33940000	1.09069	0.00020326	rna-XM_042248305.1	ABCB1
4	33900001	33940000	1.09069	0.00020326	rna-XM_042248306.1	ABCB1
4	33900001	33940000	1.09069	0.00020326	rna-XM_042248307.1	ABCB1
X	126620001	126660000	1.08998	0.00020565	rna-XM_004022428.5	COL4A5
X	126620001	126660000	1.08998	0.00020565	rna-XM_004022429.5	COL4A5
X	126620001	126660000	1.08998	0.00020565	rna-XM_012107579.3	COL4A5
X	126620001	126660000	1.08998	0.00020565	rna-XM_012107581.4	COL4A5
1	273240001	273280000	1.0898	0.00020627	rna-XM_027961849.2	CAPN7
1	273240001	273280000	1.0898	0.00020627	rna-XM_042238561.1	CAPN7
2	101660001	101700000	1.08977	0.00020636	rna-NM_001185123.1	NDUFB6
2	101660001	101700000	1.08977	0.00020636	rna-XM_027964597.2	TOPORS
2	101660001	101700000	1.08977	0.00020636	rna-XM_042242449.1	NDUFB6
2	101660001	101700000	1.08977	0.00020636	rna-XM_042243512.1	TOPORS
2	101660001	101700000	1.08977	0.00020636	rna-XM_042243513.1	TOPORS
26	42760001	42800000	1.08976	0.0002064	rna-XM_042241407.1	ZNF385D
8	6360001	6400000	1.08954	0.00020715	rna-XM_027972300.2	LCA5
8	6360001	6400000	1.08954	0.00020715	rna-XM_042253161.1	LCA5
11	41840001	41880000	1.0895	0.00020729	rna-XM_004012914.5	DNAJC7
11	41840001	41880000	1.0895	0.00020729	rna-XM_027974518.2	ODAD4
11	41840001	41880000	1.0895	0.00020729	rna-XM_027974523.2	LOC101120423
11	41840001	41880000	1.0895	0.00020729	rna-XM_027974524.2	LOC101120423
11	41840001	41880000	1.0895	0.00020729	rna-XM_042255952.1	DNAJC7
11	41840001	41880000	1.0895	0.00020729	rna-XM_042255953.1	DNAJC7
15	56780001	56820000	1.08734	0.00021476	rna-XM_004016355.5	CCDC34
X	116960001	117000000	1.08652	0.00021763	rna-XM_004022404.5	KLHL13
X	116960001	117000000	1.08652	0.00021763	rna-XM_004022405.5	KLHL13
X	116960001	117000000	1.08652	0.00021763	rna-XM_015105078.3	KLHL13
X	116960001	117000000	1.08652	0.00021763	rna-XM_027963561.2	KLHL13
X	116960001	117000000	1.08652	0.00021763	rna-XM_042242568.1	KLHL13
X	116960001	117000000	1.08652	0.00021763	rna-XM_042242569.1	KLHL13
15	51200001	51240000	1.08623	0.00021869	rna-XM_004016298.5	FCHSD2
15	51200001	51240000	1.08623	0.00021869	rna-XM_042233211.1	FCHSD2
15	51200001	51240000	1.08623	0.00021869	rna-XM_042233212.1	FCHSD2
15	51200001	51240000	1.08623	0.00021869	rna-XM_042233213.1	FCHSD2
3	81840001	81880000	1.08604	0.00021936	rna-XM_004005997.5	EML4
3	81840001	81880000	1.08604	0.00021936	rna-XM_012172879.4	EML4
3	81840001	81880000	1.08604	0.00021936	rna-XM_042246250.1	EML4
3	81840001	81880000	1.08604	0.00021936	rna-XM_042246251.1	EML4
3	81840001	81880000	1.08604	0.00021936	rna-XM_042246252.1	EML4
3	81840001	81880000	1.08604	0.00021936	rna-XM_042246253.1	EML4
3	81840001	81880000	1.08604	0.00021936	rna-XM_042246254.1	EML4
3	81840001	81880000	1.08604	0.00021936	rna-XM_042246255.1	EML4
2	28920001	28960000	1.08563	0.00022085	rna-XM_004004078.5	LOC101109147
2	28920001	28960000	1.08563	0.00022085	rna-XM_004004079.5	NOL8
2	28920001	28960000	1.08563	0.00022085	rna-XM_012116025.4	NOL8
2	28920001	28960000	1.08563	0.00022085	rna-XM_012116041.4	NOL8
2	28920001	28960000	1.08563	0.00022085	rna-XM_042243009.1	NOL8
2	28920001	28960000	1.08563	0.00022085	rna-XM_042243010.1	NOL8
2	28920001	28960000	1.08563	0.00022085	rna-XM_042243011.1	NOL8
3	38960001	39000000	1.08484	0.0002237	rna-XM_015094292.3	GFPT1
9	55220001	55260000	1.08439	0.00022536	rna-XM_004011754.5	ZC2HC1A
2	107360001	107400000	1.08373	0.00022778	rna-XM_015092794.3	SAP30
2	117720001	117760000	1.08343	0.00022891	rna-XM_004004489.5	WDR33
2	117720001	117760000	1.08343	0.00022891	rna-XM_012130457.4	WDR33
2	117720001	117760000	1.08343	0.00022891	rna-XM_012130478.4	WDR33
2	117720001	117760000	1.08343	0.00022891	rna-XM_012130484.4	WDR33
2	117720001	117760000	1.08343	0.00022891	rna-XM_042243594.1	WDR33
2	117720001	117760000	1.08343	0.00022891	rna-XM_042243595.1	WDR33
2	117720001	117760000	1.08343	0.00022891	rna-XM_042243597.1	WDR33
4	101240001	101280000	1.08289	0.00023093	rna-XM_004008091.4	MTPN
5	78680001	78720000	1.08218	0.0002336	rna-XM_027970489.2	RASGRF2
13	1860001	1900000	1.08152	0.00023613	rna-XM_042230396.1	PLCB4
13	1860001	1900000	1.08152	0.00023613	rna-XM_042230397.1	PLCB4
13	1860001	1900000	1.08152	0.00023613	rna-XM_042230398.1	PLCB4
13	1860001	1900000	1.08152	0.00023613	rna-XM_042230400.1	PLCB4
13	1860001	1900000	1.08152	0.00023613	rna-XM_042230404.1	PLCB4
13	1860001	1900000	1.08152	0.00023613	rna-XM_042230405.1	PLCB4
13	1860001	1900000	1.08152	0.00023613	rna-XM_042230406.1	PLCB4
13	1860001	1900000	1.08152	0.00023613	rna-XM_042230407.1	PLCB4
13	1860001	1900000	1.08152	0.00023613	rna-XM_042230408.1	PLCB4
13	1860001	1900000	1.08152	0.00023613	rna-XM_042230409.1	PLCB4
13	1860001	1900000	1.08152	0.00023613	rna-XM_042230410.1	PLCB4
2	128280001	128320000	1.08035	0.00024067	rna-XM_004004537.5	ITGA4
2	128280001	128320000	1.08035	0.00024067	rna-XM_027964779.2	CERKL
2	128280001	128320000	1.08035	0.00024067	rna-XM_027964780.2	CERKL
2	128280001	128320000	1.08035	0.00024067	rna-XM_042243656.1	ITGA4
2	128280001	128320000	1.08035	0.00024067	rna-XM_042243657.1	ITGA4
23	26020001	26060000	1.07955	0.00024382	rna-XM_012103431.4	DSG3
23	26020001	26060000	1.07955	0.00024382	rna-XM_027960744.2	DSG3
23	26020001	26060000	1.07955	0.00024382	rna-XM_042239450.1	LOC121817750
1	193920001	193960000	1.07917	0.00024532	rna-XM_027957173.2	ATP13A3
1	193920001	193960000	1.07917	0.00024532	rna-XM_027957182.2	ATP13A3
1	193920001	193960000	1.07917	0.00024532	rna-XM_027957186.2	ATP13A3
1	193920001	193960000	1.07917	0.00024532	rna-XM_027957194.2	ATP13A3
1	193920001	193960000	1.07917	0.00024532	rna-XM_042232982.1	ATP13A3
1	193920001	193960000	1.07917	0.00024532	rna-XM_042232985.1	ATP13A3
1	193920001	193960000	1.07917	0.00024532	rna-XM_042233000.1	ATP13A3
X	29980001	30020000	1.07903	0.00024587	rna-XM_015104843.3	TAB3
X	29980001	30020000	1.07903	0.00024587	rna-XM_015104845.3	TAB3
X	29980001	30020000	1.07903	0.00024587	rna-XM_015104846.3	TAB3
X	29980001	30020000	1.07903	0.00024587	rna-XM_042242254.1	TAB3
X	29980001	30020000	1.07903	0.00024587	rna-XM_042242255.1	TAB3
18	7280001	7320000	1.07874	0.00024705	rna-XM_027957015.2	IGF1R
3	146440001	146480000	1.07837	0.00024854	rna-XM_042246873.1	CNTN1
X	83020001	83060000	1.07731	0.00025281	rna-XM_027962940.2	NSDHL
X	83020001	83060000	1.07731	0.00025281	rna-XM_027962941.2	NSDHL
X	83020001	83060000	1.07731	0.00025281	rna-XM_042242572.1	NSDHL
13	51980001	52020000	1.07676	0.0002551	rna-XM_012188776.4	PTPRA
13	51980001	52020000	1.07676	0.0002551	rna-XM_015099743.3	PTPRA
13	51980001	52020000	1.07676	0.0002551	rna-XM_015099745.3	PTPRA
13	51980001	52020000	1.07676	0.0002551	rna-XM_015099746.3	PTPRA
13	51980001	52020000	1.07676	0.0002551	rna-XM_027976872.2	PTPRA
13	51980001	52020000	1.07676	0.0002551	rna-XM_027976873.2	PTPRA
13	51980001	52020000	1.07676	0.0002551	rna-XM_042229811.1	PTPRA
13	51980001	52020000	1.07676	0.0002551	rna-XM_042229812.1	PTPRA
13	51980001	52020000	1.07676	0.0002551	rna-XM_042229813.1	PTPRA
13	51980001	52020000	1.07676	0.0002551	rna-XM_042229814.1	PTPRA
13	51980001	52020000	1.07676	0.0002551	rna-XM_042229815.1	PTPRA
13	51980001	52020000	1.07676	0.0002551	rna-XM_042229816.1	PTPRA
13	51980001	52020000	1.07676	0.0002551	rna-XM_042229817.1	PTPRA
16	31440001	31480000	1.07607	0.00025795	rna-XM_004017009.5	TMEM267
16	31440001	31480000	1.07607	0.00025795	rna-XM_004017010.4	TMEM267
16	31440001	31480000	1.07607	0.00025795	rna-XM_012096966.3	TMEM267
16	31440001	31480000	1.07607	0.00025795	rna-XM_042233811.1	TMEM267
16	31440001	31480000	1.07607	0.00025795	rna-XM_042233812.1	TMEM267
25	29540001	29580000	1.0735	0.00026889	rna-XM_004021485.5	ADK
25	29540001	29580000	1.0735	0.00026889	rna-XM_012105377.3	ADK
21	26180001	26220000	1.07311	0.00027058	rna-XM_027959267.2	PKNOX2
21	26180001	26220000	1.07311	0.00027058	rna-XM_027959268.2	PKNOX2
21	26180001	26220000	1.07311	0.00027058	rna-XM_042238115.1	PKNOX2
3	115860001	115900000	1.07195	0.00027566	rna-XM_004006214.5	PPP1R12A
3	115860001	115900000	1.07195	0.00027566	rna-XM_012173981.4	PPP1R12A
3	115860001	115900000	1.07195	0.00027566	rna-XM_012173982.4	PPP1R12A
3	115860001	115900000	1.07195	0.00027566	rna-XM_027967166.2	PPP1R12A
3	115860001	115900000	1.07195	0.00027566	rna-XM_042246553.1	PPP1R12A
3	115860001	115900000	1.07195	0.00027566	rna-XM_042246554.1	PPP1R12A
3	115860001	115900000	1.07195	0.00027566	rna-XM_042246555.1	PPP1R12A
4	105680001	105720000	1.07186	0.00027607	rna-XM_004008112.5	MRPS33
4	105680001	105720000	1.07186	0.00027607	rna-XM_012177248.4	MRPS33
4	105680001	105720000	1.07186	0.00027607	rna-XM_012177249.4	MRPS33
15	57700001	57740000	1.07092	0.00028026	rna-XM_004016361.4	METTL15
15	57700001	57740000	1.07092	0.00028026	rna-XM_027979578.2	METTL15
15	57700001	57740000	1.07092	0.00028026	rna-XM_027979579.2	METTL15
3	119080001	119120000	1.06888	0.00028959	rna-XM_004006230.5	TMTC2
14	33920001	33960000	1.06825	0.00029255	rna-XM_015100465.3	CMTM3
14	33920001	33960000	1.06825	0.00029255	rna-XM_027978029.2	CMTM4
14	33920001	33960000	1.06825	0.00029255	rna-XM_042231757.1	CMTM4
X	79320001	79360000	1.06697	0.00029859	rna-XM_042242333.1	LOC101118592
11	41800001	41840000	1.06689	0.00029901	rna-NM_001038622.1	ACLY
11	41800001	41840000	1.06689	0.00029901	rna-XM_027973958.2	ACLY
11	41800001	41840000	1.06689	0.00029901	rna-XM_027973959.2	ACLY
11	41800001	41840000	1.06689	0.00029901	rna-XM_027973960.2	ACLY
11	41800001	41840000	1.06689	0.00029901	rna-XM_027973961.2	ACLY
11	41800001	41840000	1.06689	0.00029901	rna-XM_027973963.2	ACLY
1	190840001	190880000	1.06669	0.00029994	rna-XM_004002992.4	OSBPL11
1	190840001	190880000	1.06669	0.00029994	rna-XM_042232591.1	OSBPL11
3	122740001	122780000	1.06578	0.00030434	rna-XM_042246577.1	MGAT4C
5	62700001	62740000	1.06515	0.00030744	rna-XM_004008999.3	GRIA1
5	62700001	62740000	1.06515	0.00030744	rna-XM_004009000.3	GRIA1
5	62700001	62740000	1.06515	0.00030744	rna-XM_042250657.1	GRIA1
5	62700001	62740000	1.06515	0.00030744	rna-XM_042250658.1	GRIA1
5	62700001	62740000	1.06515	0.00030744	rna-XM_042250659.1	GRIA1
1	26120001	26160000	1.06493	0.00030848	rna-XM_004001966.4	OSBPL9
1	26120001	26160000	1.06493	0.00030848	rna-XM_004001967.5	OSBPL9
1	26120001	26160000	1.06493	0.00030848	rna-XM_012139203.3	OSBPL9
1	26120001	26160000	1.06493	0.00030848	rna-XM_012139276.3	OSBPL9
1	26120001	26160000	1.06493	0.00030848	rna-XM_012139353.3	OSBPL9
1	26120001	26160000	1.06493	0.00030848	rna-XM_012139693.4	OSBPL9
1	26120001	26160000	1.06493	0.00030848	rna-XM_027970036.2	OSBPL9
1	26120001	26160000	1.06493	0.00030848	rna-XM_042247962.1	OSBPL9
1	26120001	26160000	1.06493	0.00030848	rna-XM_042247965.1	OSBPL9
1	26120001	26160000	1.06493	0.00030848	rna-XM_042247970.1	OSBPL9
1	26120001	26160000	1.06493	0.00030848	rna-XM_042247995.1	OSBPL9
1	26120001	26160000	1.06493	0.00030848	rna-XM_042247996.1	OSBPL9
1	26120001	26160000	1.06493	0.00030848	rna-XM_042248000.1	OSBPL9
13	7680001	7720000	1.06351	0.00031559	rna-XM_027976486.2	MACROD2
13	7680001	7720000	1.06351	0.00031559	rna-XM_042230293.1	MACROD2
26	42740001	42780000	1.06262	0.0003201	rna-XM_042241407.1	ZNF385D
5	62680001	62720000	1.0623	0.0003217	rna-XM_004008999.3	GRIA1
5	62680001	62720000	1.0623	0.0003217	rna-XM_004009000.3	GRIA1
5	62680001	62720000	1.0623	0.0003217	rna-XM_042250657.1	GRIA1
5	62680001	62720000	1.0623	0.0003217	rna-XM_042250658.1	GRIA1
5	62680001	62720000	1.0623	0.0003217	rna-XM_042250659.1	GRIA1
22	9880001	9920000	1.06224	0.000322	rna-XM_027960410.2	RNLS
22	9880001	9920000	1.06224	0.000322	rna-XM_042239044.1	RNLS
22	9880001	9920000	1.06224	0.000322	rna-XM_042239045.1	RNLS
22	9880001	9920000	1.06224	0.000322	rna-XM_042239046.1	RNLS
2	12940001	12980000	1.06081	0.00032942	rna-XM_012113658.3	SVEP1
8	90460001	90500000	1.06068	0.00033014	rna-XM_027972681.2	SMOC2
8	90460001	90500000	1.06068	0.00033014	rna-XM_027972682.2	SMOC2
23	54340001	54380000	1.06021	0.00033259	rna-XM_012103734.4	LOC105604530
15	1380001	1420000	1.05973	0.00033513	rna-XM_004015959.5	MSANTD4
15	1380001	1420000	1.05973	0.00033513	rna-XM_012095289.4	MSANTD4
15	1380001	1420000	1.05973	0.00033513	rna-XM_012095290.4	MSANTD4
1	193140001	193180000	1.05967	0.00033547	rna-XM_027957138.2	XXYLT1
1	193140001	193180000	1.05967	0.00033547	rna-XM_042232920.1	XXYLT1
24	14000001	14040000	1.05954	0.00033616	rna-XM_004020782.5	PARN
24	14000001	14040000	1.05954	0.00033616	rna-XM_012104134.4	PARN
24	14000001	14040000	1.05954	0.00033616	rna-XM_027961594.2	PARN
24	14000001	14040000	1.05954	0.00033616	rna-XM_027961595.2	PARN
24	14000001	14040000	1.05954	0.00033616	rna-XM_042240568.1	PARN
24	14000001	14040000	1.05954	0.00033616	rna-XM_042240569.1	PARN
24	14000001	14040000	1.05954	0.00033616	rna-XM_042240570.1	PARN
24	14000001	14040000	1.05954	0.00033616	rna-XM_042240571.1	PARN
24	14000001	14040000	1.05954	0.00033616	rna-XM_042240572.1	PARN
5	14260001	14300000	1.05821	0.0003433	rna-XM_012177962.4	FCER2
5	14260001	14300000	1.05821	0.0003433	rna-XM_012177964.4	FCER2
5	14260001	14300000	1.05821	0.0003433	rna-XM_042250015.1	FCER2
5	14260001	14300000	1.05821	0.0003433	rna-XM_042250016.1	FCER2
3	51880001	51920000	1.05813	0.00034376	rna-XM_012169003.4	CTNNA2
3	51880001	51920000	1.05813	0.00034376	rna-XM_042246023.1	CTNNA2
3	51880001	51920000	1.05813	0.00034376	rna-XM_042246024.1	CTNNA2
3	51880001	51920000	1.05813	0.00034376	rna-XM_042246025.1	CTNNA2
24	35680001	35720000	1.05803	0.00034426	rna-XM_027961591.2	COL26A1
24	35680001	35720000	1.05803	0.00034426	rna-XM_027961592.2	COL26A1
24	35680001	35720000	1.05803	0.00034426	rna-XM_042239808.1	COL26A1
15	76040001	76080000	1.05752	0.00034706	rna-XM_004016447.5	DDB2
15	76040001	76080000	1.05752	0.00034706	rna-XM_012096361.4	DDB2
15	76040001	76080000	1.05752	0.00034706	rna-XM_012096362.4	DDB2
15	76040001	76080000	1.05752	0.00034706	rna-XM_012096363.4	DDB2
15	76040001	76080000	1.05752	0.00034706	rna-XM_012096364.4	DDB2
15	76040001	76080000	1.05752	0.00034706	rna-XM_012096366.3	DDB2
15	76040001	76080000	1.05752	0.00034706	rna-XM_012096370.4	NR1H3
15	76040001	76080000	1.05752	0.00034706	rna-XM_027979711.2	NR1H3
15	76040001	76080000	1.05752	0.00034706	rna-XM_027979712.2	NR1H3
15	76040001	76080000	1.05752	0.00034706	rna-XM_027979713.2	NR1H3
15	76040001	76080000	1.05752	0.00034706	rna-XM_027979714.2	NR1H3
15	76040001	76080000	1.05752	0.00034706	rna-XM_027979715.2	NR1H3
15	76040001	76080000	1.05752	0.00034706	rna-XM_027979716.2	NR1H3
15	76040001	76080000	1.05752	0.00034706	rna-XM_027979717.2	NR1H3
15	76040001	76080000	1.05752	0.00034706	rna-XM_027979718.2	DDB2
15	76040001	76080000	1.05752	0.00034706	rna-XM_027979719.2	ACP2
15	76040001	76080000	1.05752	0.00034706	rna-XM_027979720.2	ACP2
15	76040001	76080000	1.05752	0.00034706	rna-XM_027979723.2	MADD
15	76040001	76080000	1.05752	0.00034706	rna-XM_042233475.1	NR1H3
15	76040001	76080000	1.05752	0.00034706	rna-XM_042233477.1	MADD
15	76040001	76080000	1.05752	0.00034706	rna-XM_042233478.1	MADD
15	76040001	76080000	1.05752	0.00034706	rna-XM_042233479.1	MADD
15	76040001	76080000	1.05752	0.00034706	rna-XM_042233480.1	MADD
15	76040001	76080000	1.05752	0.00034706	rna-XM_042233481.1	MADD
15	76040001	76080000	1.05752	0.00034706	rna-XM_042233482.1	MADD
15	76040001	76080000	1.05752	0.00034706	rna-XM_042233483.1	MADD
15	76040001	76080000	1.05752	0.00034706	rna-XM_042233484.1	MADD
15	76040001	76080000	1.05752	0.00034706	rna-XM_042233485.1	MADD
15	76040001	76080000	1.05752	0.00034706	rna-XM_042233486.1	MADD
15	76040001	76080000	1.05752	0.00034706	rna-XM_042233487.1	MADD
15	76040001	76080000	1.05752	0.00034706	rna-XM_042233488.1	MADD
15	76040001	76080000	1.05752	0.00034706	rna-XM_042233489.1	MADD
15	76040001	76080000	1.05752	0.00034706	rna-XM_042233490.1	MADD
15	76040001	76080000	1.05752	0.00034706	rna-XM_042233491.1	MADD
15	76040001	76080000	1.05752	0.00034706	rna-XM_042233492.1	MADD
15	76040001	76080000	1.05752	0.00034706	rna-XM_042233493.1	MADD
15	76040001	76080000	1.05752	0.00034706	rna-XM_042233494.1	MADD
15	76040001	76080000	1.05752	0.00034706	rna-XM_042233495.1	MADD
15	76040001	76080000	1.05752	0.00034706	rna-XM_042233497.1	MADD
15	76040001	76080000	1.05752	0.00034706	rna-XM_042233498.1	MADD
15	76040001	76080000	1.05752	0.00034706	rna-XM_042233499.1	MADD
15	76040001	76080000	1.05752	0.00034706	rna-XM_042233500.1	MADD
15	76040001	76080000	1.05752	0.00034706	rna-XM_042233501.1	MADD
15	76040001	76080000	1.05752	0.00034706	rna-XM_042233502.1	MADD
15	76040001	76080000	1.05752	0.00034706	rna-XM_042233503.1	MADD
15	76040001	76080000	1.05752	0.00034706	rna-XM_042233504.1	MADD
15	76040001	76080000	1.05752	0.00034706	rna-XM_042233505.1	MADD
15	76040001	76080000	1.05752	0.00034706	rna-XM_042233506.1	MADD
15	76040001	76080000	1.05752	0.00034706	rna-XM_042233507.1	MADD
15	76040001	76080000	1.05752	0.00034706	rna-XM_042233508.1	MADD
15	76040001	76080000	1.05752	0.00034706	rna-XM_042233509.1	MADD
15	76040001	76080000	1.05752	0.00034706	rna-XM_042233510.1	MADD
15	76040001	76080000	1.05752	0.00034706	rna-XM_042233511.1	MADD
15	76040001	76080000	1.05752	0.00034706	rna-XM_042233512.1	MADD
15	76040001	76080000	1.05752	0.00034706	rna-XM_042233513.1	MADD
15	76040001	76080000	1.05752	0.00034706	rna-XM_042233514.1	MADD
15	42300001	42340000	1.05737	0.00034792	rna-XM_015101036.3	SBF2
15	42300001	42340000	1.05737	0.00034792	rna-XM_015101037.3	SBF2
15	42300001	42340000	1.05737	0.00034792	rna-XM_042233068.1	SBF2
X	104040001	104080000	1.05611	0.0003549	rna-XM_012107450.4	ENOX2
X	104040001	104080000	1.05611	0.0003549	rna-XM_012107452.3	ENOX2
X	104040001	104080000	1.05611	0.0003549	rna-XM_027963072.2	ENOX2
X	104040001	104080000	1.05611	0.0003549	rna-XM_042241610.1	ENOX2
X	104040001	104080000	1.05611	0.0003549	rna-XM_042241611.1	ENOX2
X	104040001	104080000	1.05611	0.0003549	rna-XM_042241612.1	ENOX2
X	104040001	104080000	1.05611	0.0003549	rna-XM_042241613.1	ENOX2
X	104040001	104080000	1.05611	0.0003549	rna-XM_042241614.1	ENOX2
X	104040001	104080000	1.05611	0.0003549	rna-XM_042241615.1	ENOX2
X	104040001	104080000	1.05611	0.0003549	rna-XM_042241616.1	ENOX2
X	104040001	104080000	1.05611	0.0003549	rna-XM_042241617.1	ENOX2
X	104040001	104080000	1.05611	0.0003549	rna-XM_042241618.1	ENOX2
3	108660001	108700000	1.05581	0.00035661	rna-XM_004007369.5	TRHDE
18	19480001	19520000	1.05533	0.0003593	rna-XM_012099121.4	LOC101121378
14	59920001	59960000	1.05519	0.00036011	rna-XM_027978696.2	LOC101110828
14	59920001	59960000	1.05519	0.00036011	rna-XM_042231148.1	LOC121816008
14	59920001	59960000	1.05519	0.00036011	rna-XM_042231149.1	LOC121816008
14	59920001	59960000	1.05519	0.00036011	rna-XM_042231155.1	LOC101110828
14	59920001	59960000	1.05519	0.00036011	rna-XM_042231157.1	LOC101110828
14	59920001	59960000	1.05519	0.00036011	rna-XM_042231158.1	LOC101110828
14	59920001	59960000	1.05519	0.00036011	rna-XM_042231159.1	LOC101110828
14	59920001	59960000	1.05519	0.00036011	rna-XM_042231160.1	LOC101110828
14	59920001	59960000	1.05519	0.00036011	rna-XM_042231161.1	LOC101110828
14	59920001	59960000	1.05519	0.00036011	rna-XM_042231162.1	LOC101110828
14	59920001	59960000	1.05519	0.00036011	rna-XM_042231163.1	LOC101110828
14	59920001	59960000	1.05519	0.00036011	rna-XM_042231164.1	LOC101110828
14	59920001	59960000	1.05519	0.00036011	rna-XM_042231165.1	LOC101110828
14	59920001	59960000	1.05519	0.00036011	rna-XM_042231166.1	LOC101110828
14	59920001	59960000	1.05519	0.00036011	rna-XM_042231167.1	LOC101110828
14	59920001	59960000	1.05519	0.00036011	rna-XM_042231168.1	LOC101110828
14	59920001	59960000	1.05519	0.00036011	rna-XM_042231169.1	LOC101110828
14	59920001	59960000	1.05519	0.00036011	rna-XM_042231170.1	LOC101110828
14	59920001	59960000	1.05519	0.00036011	rna-XM_042231171.1	LOC101110828
14	59920001	59960000	1.05519	0.00036011	rna-XM_042231172.1	LOC101110828
14	59920001	59960000	1.05519	0.00036011	rna-XM_042231173.1	LOC101110828
14	59920001	59960000	1.05519	0.00036011	rna-XM_042231174.1	LOC101110828
14	59920001	59960000	1.05519	0.00036011	rna-XM_042231175.1	LOC101110828
14	59920001	59960000	1.05519	0.00036011	rna-XM_042231176.1	LOC101110828
14	59920001	59960000	1.05519	0.00036011	rna-XM_042231177.1	LOC101110828
1	119740001	119780000	1.05506	0.00036082	rna-XM_004002732.5	CREG1
1	119740001	119780000	1.05506	0.00036082	rna-XM_027977835.2	CREG1
15	6560001	6600000	1.05426	0.00036546	rna-XM_004015977.5	ANGPTL5
15	6560001	6600000	1.05426	0.00036546	rna-XM_012095326.4	CEP126
15	6560001	6600000	1.05426	0.00036546	rna-XM_012095327.3	CEP126
15	6560001	6600000	1.05426	0.00036546	rna-XM_015100875.3	CEP126
3	68660001	68700000	1.05373	0.00036852	rna-XM_004005941.5	CCDC88A
3	68660001	68700000	1.05373	0.00036852	rna-XM_012171256.4	CCDC88A
3	68660001	68700000	1.05373	0.00036852	rna-XM_012171260.4	CCDC88A
3	68660001	68700000	1.05373	0.00036852	rna-XM_042246141.1	CCDC88A
3	68660001	68700000	1.05373	0.00036852	rna-XM_042246142.1	CCDC88A
3	68660001	68700000	1.05373	0.00036852	rna-XM_042246143.1	CCDC88A
3	68660001	68700000	1.05373	0.00036852	rna-XM_042246145.1	CCDC88A
23	25980001	26020000	1.05311	0.00037214	rna-XM_012103431.4	DSG3
23	25980001	26020000	1.05311	0.00037214	rna-XM_027960744.2	DSG3
23	25980001	26020000	1.05311	0.00037214	rna-XM_027960751.2	DSG2
23	25980001	26020000	1.05311	0.00037214	rna-XM_042239450.1	LOC121817750
15	54640001	54680000	1.05133	0.00038268	rna-XM_004016336.5	EMSY
15	54640001	54680000	1.05133	0.00038268	rna-XM_004016337.5	EMSY
15	54640001	54680000	1.05133	0.00038268	rna-XM_012096082.4	EMSY
15	54640001	54680000	1.05133	0.00038268	rna-XM_012096083.4	EMSY
15	54640001	54680000	1.05133	0.00038268	rna-XM_012096084.4	EMSY
15	54640001	54680000	1.05133	0.00038268	rna-XM_012096085.4	EMSY
15	54640001	54680000	1.05133	0.00038268	rna-XM_012096086.4	EMSY
15	54640001	54680000	1.05133	0.00038268	rna-XM_012096087.4	EMSY
15	54640001	54680000	1.05133	0.00038268	rna-XM_012096092.4	EMSY
15	54640001	54680000	1.05133	0.00038268	rna-XM_042233273.1	EMSY
15	54640001	54680000	1.05133	0.00038268	rna-XM_042233275.1	EMSY
15	54640001	54680000	1.05133	0.00038268	rna-XM_042233276.1	EMSY
15	54640001	54680000	1.05133	0.00038268	rna-XM_042233277.1	EMSY
15	54640001	54680000	1.05133	0.00038268	rna-XM_042233278.1	EMSY
15	54640001	54680000	1.05133	0.00038268	rna-XM_042233279.1	EMSY
15	54640001	54680000	1.05133	0.00038268	rna-XM_042233280.1	EMSY
23	26040001	26080000	1.0513	0.00038287	rna-XM_042239358.1	DSG4
23	26040001	26080000	1.0513	0.00038287	rna-XM_042239450.1	LOC121817750
15	1400001	1440000	1.05101	0.00038462	rna-XM_004015959.5	MSANTD4
15	1400001	1440000	1.05101	0.00038462	rna-XM_012095289.4	MSANTD4
15	1400001	1440000	1.05101	0.00038462	rna-XM_012095290.4	MSANTD4
15	50360001	50400000	1.05091	0.0003852	rna-XM_004016278.5	RNF121
15	50360001	50400000	1.05091	0.0003852	rna-XM_012095988.4	RNF121
15	50360001	50400000	1.05091	0.0003852	rna-XM_027979467.2	RNF121
15	50360001	50400000	1.05091	0.0003852	rna-XM_027979469.1	NUMA1
15	50360001	50400000	1.05091	0.0003852	rna-XM_027979470.2	NUMA1
15	50360001	50400000	1.05091	0.0003852	rna-XM_027979471.2	NUMA1
15	50360001	50400000	1.05091	0.0003852	rna-XM_027979473.2	NUMA1
15	50360001	50400000	1.05091	0.0003852	rna-XM_027979474.2	NUMA1
15	50360001	50400000	1.05091	0.0003852	rna-XM_027979475.2	NUMA1
15	50360001	50400000	1.05091	0.0003852	rna-XM_027979476.2	NUMA1
15	50360001	50400000	1.05091	0.0003852	rna-XM_027979477.1	NUMA1
15	50360001	50400000	1.05091	0.0003852	rna-XM_027979478.1	NUMA1
15	50360001	50400000	1.05091	0.0003852	rna-XM_027979479.2	NUMA1
15	50360001	50400000	1.05091	0.0003852	rna-XM_042233166.1	RNF121
15	50360001	50400000	1.05091	0.0003852	rna-XM_042233167.1	NUMA1
15	50360001	50400000	1.05091	0.0003852	rna-XM_042233168.1	NUMA1
15	50360001	50400000	1.05091	0.0003852	rna-XM_042233169.1	NUMA1
15	50360001	50400000	1.05091	0.0003852	rna-XM_042233170.1	NUMA1
15	50360001	50400000	1.05091	0.0003852	rna-XM_042233171.1	NUMA1
15	50360001	50400000	1.05091	0.0003852	rna-XM_042233172.1	NUMA1
15	50360001	50400000	1.05091	0.0003852	rna-XM_042233173.1	NUMA1
15	50360001	50400000	1.05091	0.0003852	rna-XM_042233174.1	NUMA1
15	50360001	50400000	1.05091	0.0003852	rna-XM_042233175.1	NUMA1
15	50360001	50400000	1.05091	0.0003852	rna-XM_042233176.1	NUMA1
15	50360001	50400000	1.05091	0.0003852	rna-XM_042233177.1	NUMA1
15	50360001	50400000	1.05091	0.0003852	rna-XM_042233178.1	NUMA1
15	50360001	50400000	1.05091	0.0003852	rna-XM_042233179.1	NUMA1
15	50360001	50400000	1.05091	0.0003852	rna-XM_042233180.1	NUMA1
15	50360001	50400000	1.05091	0.0003852	rna-XM_042233181.1	NUMA1
15	50360001	50400000	1.05091	0.0003852	rna-XM_042233182.1	NUMA1
1	63620001	63660000	1.05074	0.00038628	rna-XM_004002157.5	LOC101115586
6	96000001	96040000	1.05015	0.00038988	rna-XM_027970763.2	CFAP299
7	34120001	34160000	1.04943	0.0003943	rna-XM_012181197.4	CCDC9B
7	34120001	34160000	1.04943	0.0003943	rna-XM_012181198.3	CCDC9B
7	34120001	34160000	1.04943	0.0003943	rna-XM_027971675.2	PLCB2
7	34120001	34160000	1.04943	0.0003943	rna-XM_027971676.2	PLCB2
7	34120001	34160000	1.04943	0.0003943	rna-XM_027971677.2	PLCB2
7	34120001	34160000	1.04943	0.0003943	rna-XM_027971678.2	CCDC9B
7	34120001	34160000	1.04943	0.0003943	rna-XM_027971679.2	CCDC9B
7	34120001	34160000	1.04943	0.0003943	rna-XM_042252271.1	PLCB2
7	34120001	34160000	1.04943	0.0003943	rna-XM_042252272.1	PLCB2
7	34120001	34160000	1.04943	0.0003943	rna-XM_042252273.1	PLCB2
7	34120001	34160000	1.04943	0.0003943	rna-XM_042252275.1	PLCB2
7	34120001	34160000	1.04943	0.0003943	rna-XM_042252276.1	PLCB2
7	34120001	34160000	1.04943	0.0003943	rna-XM_042252277.1	PLCB2
7	34120001	34160000	1.04943	0.0003943	rna-XM_042252280.1	CCDC9B
13	69840001	69880000	1.0483	0.00040131	rna-XM_015099884.3	ZHX3
13	69840001	69880000	1.0483	0.00040131	rna-XM_042230137.1	ZHX3
17	67500001	67540000	1.04785	0.00040418	rna-XM_015101698.3	PITPNB
17	67500001	67540000	1.04785	0.00040418	rna-XM_015101699.3	PITPNB
17	67500001	67540000	1.04785	0.00040418	rna-XM_042234776.1	PITPNB
2	139220001	139260000	1.04681	0.00041081	rna-XM_042242706.1	MYO3B
X	54540001	54580000	1.04669	0.0004116	rna-XM_012106690.4	SHROOM4
22	19540001	19580000	1.04526	0.00042086	rna-XM_042238951.1	HPSE2
5	9400001	9440000	1.04518	0.0004214	rna-XM_012177780.4	ZNF333
5	9400001	9440000	1.04518	0.0004214	rna-XM_012177781.4	ZNF333
5	9400001	9440000	1.04518	0.0004214	rna-XM_012177785.4	ZNF333
5	9400001	9440000	1.04518	0.0004214	rna-XM_042249785.1	ZNF333
5	9400001	9440000	1.04518	0.0004214	rna-XM_042249787.1	ZNF333
X	35740001	35780000	1.04385	0.00043023	rna-XM_042241764.1	CFAP47
1	193120001	193160000	1.04361	0.00043184	rna-XM_015092490.3	ACAP2
1	193120001	193160000	1.04361	0.00043184	rna-XM_027957131.2	ACAP2
1	193120001	193160000	1.04361	0.00043184	rna-XM_027957138.2	XXYLT1
1	193120001	193160000	1.04361	0.00043184	rna-XM_042232904.1	ACAP2
1	193120001	193160000	1.04361	0.00043184	rna-XM_042232909.1	ACAP2
1	193120001	193160000	1.04361	0.00043184	rna-XM_042232913.1	ACAP2
1	193120001	193160000	1.04361	0.00043184	rna-XM_042232920.1	XXYLT1
4	68460001	68500000	1.04356	0.00043223	rna-XM_004007934.5	CHN2
18	19160001	19200000	1.0426	0.00043874	rna-XM_027957055.2	LOC101106243
18	19160001	19200000	1.0426	0.00043874	rna-XM_042235666.1	LOC101106243
18	19160001	19200000	1.0426	0.00043874	rna-XM_042235667.1	LOC101106243
18	19160001	19200000	1.0426	0.00043874	rna-XM_042235668.1	LOC101106243
18	19160001	19200000	1.0426	0.00043874	rna-XM_042235669.1	LOC101106243
18	19160001	19200000	1.0426	0.00043874	rna-XM_042235670.1	LOC101106243
18	19160001	19200000	1.0426	0.00043874	rna-XM_042235671.1	LOC101106243
5	14240001	14280000	1.04252	0.00043925	rna-XM_012177962.4	FCER2
5	14240001	14280000	1.04252	0.00043925	rna-XM_012177964.4	FCER2
5	14240001	14280000	1.04252	0.00043925	rna-XM_042250015.1	FCER2
5	14240001	14280000	1.04252	0.00043925	rna-XM_042250016.1	FCER2
6	36760001	36800000	1.04197	0.00044301	rna-XM_004009709.5	HERC3
6	36760001	36800000	1.04197	0.00044301	rna-XM_027970881.2	HERC3
6	36760001	36800000	1.04197	0.00044301	rna-XM_042251254.1	HERC3
6	36760001	36800000	1.04197	0.00044301	rna-XM_042251255.1	HERC3
6	36760001	36800000	1.04197	0.00044301	rna-XM_042251256.1	HERC3
3	172980001	173020000	1.04151	0.00044625	rna-XM_012174923.4	STAB2
9	45000001	45040000	1.04142	0.00044685	rna-XM_027973014.2	PREX2
18	65480001	65520000	1.0408	0.00045119	rna-XM_027957442.2	LOC105605761
18	65480001	65520000	1.0408	0.00045119	rna-XM_027957443.2	LOC105605761
18	65480001	65520000	1.0408	0.00045119	rna-XM_027957444.2	LOC105605761
18	65480001	65520000	1.0408	0.00045119	rna-XM_042235557.1	LOC105605761
18	65480001	65520000	1.0408	0.00045119	rna-XM_042235558.1	LOC105605761
18	65480001	65520000	1.0408	0.00045119	rna-XM_042235559.1	LOC105605761
18	65480001	65520000	1.0408	0.00045119	rna-XM_042235560.1	LOC105605761
1	26140001	26180000	1.04037	0.00045417	rna-XM_004001966.4	OSBPL9
1	26140001	26180000	1.04037	0.00045417	rna-XM_004001967.5	OSBPL9
1	26140001	26180000	1.04037	0.00045417	rna-XM_012139203.3	OSBPL9
1	26140001	26180000	1.04037	0.00045417	rna-XM_012139276.3	OSBPL9
1	26140001	26180000	1.04037	0.00045417	rna-XM_012139353.3	OSBPL9
1	26140001	26180000	1.04037	0.00045417	rna-XM_012139693.4	OSBPL9
1	26140001	26180000	1.04037	0.00045417	rna-XM_027970036.2	OSBPL9
1	26140001	26180000	1.04037	0.00045417	rna-XM_042247962.1	OSBPL9
1	26140001	26180000	1.04037	0.00045417	rna-XM_042247965.1	OSBPL9
1	26140001	26180000	1.04037	0.00045417	rna-XM_042247970.1	OSBPL9
1	26140001	26180000	1.04037	0.00045417	rna-XM_042247995.1	OSBPL9
1	26140001	26180000	1.04037	0.00045417	rna-XM_042247996.1	OSBPL9
1	26140001	26180000	1.04037	0.00045417	rna-XM_042248000.1	OSBPL9
5	57120001	57160000	1.04011	0.00045606	rna-XM_012178719.4	SPINK5
5	57120001	57160000	1.04011	0.00045606	rna-XM_012178720.4	SPINK5
5	57120001	57160000	1.04011	0.00045606	rna-XM_012178721.4	SPINK5
5	57120001	57160000	1.04011	0.00045606	rna-XM_012178722.4	SPINK5
13	34700001	34740000	1.03922	0.0004624	rna-XM_004014274.4	MAP3K8
13	34700001	34740000	1.03922	0.0004624	rna-XM_015099629.3	MAP3K8
13	34700001	34740000	1.03922	0.0004624	rna-XM_027976700.2	MAP3K8
13	34700001	34740000	1.03922	0.0004624	rna-XM_042230637.1	MAP3K8
23	52520001	52560000	1.03898	0.00046414	rna-XM_042239663.1	DCC
23	52520001	52560000	1.03898	0.00046414	rna-XM_042239664.1	DCC
1	253640001	253680000	1.03629	0.00048385	rna-XM_004003316.5	PCCB
13	37980001	38020000	1.03619	0.00048461	rna-XM_004014289.5	ZNF133
13	37980001	38020000	1.03619	0.00048461	rna-XM_012188518.4	ZNF133
13	37980001	38020000	1.03619	0.00048461	rna-XM_012188520.4	ZNF133
13	37980001	38020000	1.03619	0.00048461	rna-XM_012188524.4	ZNF133
13	37980001	38020000	1.03619	0.00048461	rna-XM_042230668.1	ZNF133
13	37980001	38020000	1.03619	0.00048461	rna-XM_042230669.1	ZNF133
13	37980001	38020000	1.03619	0.00048461	rna-XM_042230670.1	ZNF133
8	6380001	6420000	1.03561	0.00048897	rna-XM_027972300.2	LCA5
8	6380001	6420000	1.03561	0.00048897	rna-XM_042253161.1	LCA5
2	112080001	112120000	1.03489	0.00049442	rna-XM_042243567.1	PALLD
2	112080001	112120000	1.03489	0.00049442	rna-XM_042243568.1	PALLD
2	112080001	112120000	1.03489	0.00049442	rna-XM_042243569.1	PALLD
2	112080001	112120000	1.03489	0.00049442	rna-XM_042243570.1	PALLD
2	112080001	112120000	1.03489	0.00049442	rna-XM_042243571.1	PALLD
7	27380001	27420000	1.03368	0.00050374	rna-XM_015096914.3	RYR3
13	7700001	7740000	1.03212	0.00051597	rna-XM_004014166.5	FLRT3
13	7700001	7740000	1.03212	0.00051597	rna-XM_012188139.4	FLRT3
13	7700001	7740000	1.03212	0.00051597	rna-XM_012188142.4	FLRT3
13	7700001	7740000	1.03212	0.00051597	rna-XM_027976486.2	MACROD2
13	7700001	7740000	1.03212	0.00051597	rna-XM_042230293.1	MACROD2
X	98220001	98260000	1.03204	0.00051658	rna-XM_012107247.4	LOC101116968
X	98220001	98260000	1.03204	0.00051658	rna-XM_012107249.4	LOC101116968
X	98220001	98260000	1.03204	0.00051658	rna-XM_012107250.4	LOC101116968
X	98220001	98260000	1.03204	0.00051658	rna-XM_015105008.3	GPR101
X	98220001	98260000	1.03204	0.00051658	rna-XM_042241682.1	LOC101116968
X	98220001	98260000	1.03204	0.00051658	rna-XM_042241683.1	LOC101116968
X	98220001	98260000	1.03204	0.00051658	rna-XM_042241684.1	GPR101
18	19460001	19500000	1.03166	0.00051966	rna-XM_012099121.4	LOC101121378
16	53780001	53820000	1.03126	0.00052287	rna-XM_027980148.2	CDH18
16	53780001	53820000	1.03126	0.00052287	rna-XM_042233918.1	CDH18
17	67520001	67560000	1.03089	0.00052583	rna-XM_015101698.3	PITPNB
17	67520001	67560000	1.03089	0.00052583	rna-XM_015101699.3	PITPNB
17	67520001	67560000	1.03089	0.00052583	rna-XM_042234776.1	PITPNB
3	18620001	18660000	1.03032	0.0005305	rna-XM_027966503.2	ASAP2
3	18620001	18660000	1.03032	0.0005305	rna-XM_027966504.2	ASAP2
3	18620001	18660000	1.03032	0.0005305	rna-XM_027966505.2	ASAP2
3	18620001	18660000	1.03032	0.0005305	rna-XM_027966506.2	ASAP2
25	18780001	18820000	1.02981	0.00053461	rna-XM_012105133.4	JMJD1C
25	18780001	18820000	1.02981	0.00053461	rna-XM_027962302.2	JMJD1C
25	18780001	18820000	1.02981	0.00053461	rna-XM_042241158.1	JMJD1C
5	69920001	69960000	1.02905	0.00054086	rna-XM_027970475.2	ATP10B
18	65460001	65500000	1.02839	0.00054636	rna-XM_027957442.2	LOC105605761
18	65460001	65500000	1.02839	0.00054636	rna-XM_027957443.2	LOC105605761
18	65460001	65500000	1.02839	0.00054636	rna-XM_027957444.2	LOC105605761
18	65460001	65500000	1.02839	0.00054636	rna-XM_042234992.1	LOC114109056
18	65460001	65500000	1.02839	0.00054636	rna-XM_042235557.1	LOC105605761
18	65460001	65500000	1.02839	0.00054636	rna-XM_042235558.1	LOC105605761
18	65460001	65500000	1.02839	0.00054636	rna-XM_042235559.1	LOC105605761
18	65460001	65500000	1.02839	0.00054636	rna-XM_042235560.1	LOC105605761
15	6540001	6580000	1.02835	0.00054669	rna-XM_012095326.4	CEP126
15	6540001	6580000	1.02835	0.00054669	rna-XM_012095327.3	CEP126
15	6540001	6580000	1.02835	0.00054669	rna-XM_015100875.3	CEP126
20	18340001	18380000	1.02768	0.00055238	rna-XM_015102732.3	SUPT3H
20	18340001	18380000	1.02768	0.00055238	rna-XM_015102734.2	SUPT3H
20	18340001	18380000	1.02768	0.00055238	rna-XM_015102735.3	SUPT3H
20	18340001	18380000	1.02768	0.00055238	rna-XM_027959126.2	SUPT3H
20	18340001	18380000	1.02768	0.00055238	rna-XM_042237141.1	SUPT3H
20	18340001	18380000	1.02768	0.00055238	rna-XM_042237142.1	SUPT3H
X	54580001	54620000	1.0275	0.00055387	rna-XM_012106690.4	SHROOM4
14	64380001	64420000	1.02745	0.00055432	rna-XM_027978875.2	ZNF582
14	64380001	64420000	1.02745	0.00055432	rna-XM_042231247.1	ZNF582
14	64380001	64420000	1.02745	0.00055432	rna-XM_042231248.1	ZNF582
14	64380001	64420000	1.02745	0.00055432	rna-XM_042231249.1	ZNF582
6	96060001	96100000	1.02735	0.00055515	rna-XM_027970763.2	CFAP299
6	89860001	89900000	1.02725	0.00055599	rna-XM_004009908.5	MTHFD2L
6	89860001	89900000	1.02725	0.00055599	rna-XM_042251871.1	MTHFD2L
6	89860001	89900000	1.02725	0.00055599	rna-XM_042251872.1	MTHFD2L
6	89860001	89900000	1.02725	0.00055599	rna-XM_042251873.1	MTHFD2L
6	89860001	89900000	1.02725	0.00055599	rna-XM_042251874.1	MTHFD2L
6	89860001	89900000	1.02725	0.00055599	rna-XM_042251875.1	MTHFD2L
6	89860001	89900000	1.02725	0.00055599	rna-XM_042251876.1	MTHFD2L
3	208020001	208060000	1.02723	0.00055621	rna-XM_042247592.1	LOC114112122
14	53740001	53780000	1.02678	0.00056004	rna-XM_004015332.5	ARHGAP35
14	53740001	53780000	1.02678	0.00056004	rna-XM_042232220.1	ARHGAP35
14	53740001	53780000	1.02678	0.00056004	rna-XM_042232221.1	ARHGAP35
23	35340001	35380000	1.02649	0.00056252	rna-XM_027960953.2	GREB1L
13	52020001	52060000	1.02569	0.00056941	rna-XM_004014379.4	VPS16
13	52020001	52060000	1.02569	0.00056941	rna-XM_012188776.4	PTPRA
13	52020001	52060000	1.02569	0.00056941	rna-XM_015099743.3	PTPRA
13	52020001	52060000	1.02569	0.00056941	rna-XM_015099745.3	PTPRA
13	52020001	52060000	1.02569	0.00056941	rna-XM_015099746.3	PTPRA
13	52020001	52060000	1.02569	0.00056941	rna-XM_027976872.2	PTPRA
13	52020001	52060000	1.02569	0.00056941	rna-XM_027976873.2	PTPRA
13	52020001	52060000	1.02569	0.00056941	rna-XM_042229811.1	PTPRA
13	52020001	52060000	1.02569	0.00056941	rna-XM_042229812.1	PTPRA
13	52020001	52060000	1.02569	0.00056941	rna-XM_042229813.1	PTPRA
13	52020001	52060000	1.02569	0.00056941	rna-XM_042229814.1	PTPRA
13	52020001	52060000	1.02569	0.00056941	rna-XM_042229815.1	PTPRA
13	52020001	52060000	1.02569	0.00056941	rna-XM_042229816.1	PTPRA
13	52020001	52060000	1.02569	0.00056941	rna-XM_042229817.1	PTPRA
1	98140001	98180000	1.02554	0.00057076	rna-XM_004002396.5	PRKAB2
1	98140001	98180000	1.02554	0.00057076	rna-XM_004002399.5	FMO5
1	98140001	98180000	1.02554	0.00057076	rna-XM_012179718.4	FMO5
1	98140001	98180000	1.02554	0.00057076	rna-XM_012179720.4	FMO5
1	98140001	98180000	1.02554	0.00057076	rna-XM_012179728.4	FMO5
1	98140001	98180000	1.02554	0.00057076	rna-XM_012179729.4	FMO5
1	98140001	98180000	1.02554	0.00057076	rna-XM_027973876.2	FMO5
2	73760001	73800000	1.02553	0.00057086	rna-XM_004004364.5	RIC1
2	73760001	73800000	1.02553	0.00057086	rna-XM_042243427.1	RIC1
2	73760001	73800000	1.02553	0.00057086	rna-XM_042243428.1	RIC1
2	73760001	73800000	1.02553	0.00057086	rna-XM_042243429.1	RIC1
2	17740001	17780000	1.02547	0.00057133	rna-XM_027964155.2	SLC44A1
2	17740001	17780000	1.02547	0.00057133	rna-XM_042242937.1	SLC44A1
2	17740001	17780000	1.02547	0.00057133	rna-XM_042242938.1	SLC44A1
2	17740001	17780000	1.02547	0.00057133	rna-XM_042242939.1	SLC44A1
2	17740001	17780000	1.02547	0.00057133	rna-XM_042242940.1	SLC44A1
5	9440001	9480000	1.02467	0.0005784	rna-XM_042249788.1	ADGRE3
5	9440001	9480000	1.02467	0.0005784	rna-XM_042249789.1	ADGRE3
15	56860001	56900000	1.02449	0.00057998	rna-XM_027979577.2	LGR4
15	56860001	56900000	1.02449	0.00057998	rna-XM_042233302.1	LGR4
22	24040001	24080000	1.02431	0.00058157	rna-XM_015103404.3	SH3PXD2A
22	24040001	24080000	1.02431	0.00058157	rna-XM_027960560.2	SH3PXD2A
22	24040001	24080000	1.02431	0.00058157	rna-XM_027960561.2	SH3PXD2A
X	96260001	96300000	1.02343	0.00058941	rna-XM_027962875.2	FGF13
X	96260001	96300000	1.02343	0.00058941	rna-XM_027963186.2	LOC101116212
X	96260001	96300000	1.02343	0.00058941	rna-XM_042242259.1	FGF13
X	96260001	96300000	1.02343	0.00058941	rna-XM_042242260.1	FGF13
X	96260001	96300000	1.02343	0.00058941	rna-XM_042242261.1	FGF13
1	142060001	142100000	1.02282	0.00059487	rna-XM_004002820.5	USP25
1	142060001	142100000	1.02282	0.00059487	rna-XM_004002822.5	USP25
1	142060001	142100000	1.02282	0.00059487	rna-XM_012187316.4	USP25
1	142060001	142100000	1.02282	0.00059487	rna-XM_042230121.1	USP25
1	142060001	142100000	1.02282	0.00059487	rna-XM_042230126.1	USP25
1	142060001	142100000	1.02282	0.00059487	rna-XM_042230132.1	USP25
1	142060001	142100000	1.02282	0.00059487	rna-XM_042230136.1	USP25
1	142060001	142100000	1.02282	0.00059487	rna-XM_042230139.1	USP25
1	142060001	142100000	1.02282	0.00059487	rna-XM_042230153.1	USP25
1	142060001	142100000	1.02282	0.00059487	rna-XM_042230159.1	USP25
1	142060001	142100000	1.02282	0.00059487	rna-XM_042230162.1	USP25
1	142060001	142100000	1.02282	0.00059487	rna-XM_042230164.1	USP25
1	142060001	142100000	1.02282	0.00059487	rna-XM_042230168.1	USP25
20	18240001	18280000	1.02092	0.00061231	rna-XM_015102732.3	SUPT3H
20	18240001	18280000	1.02092	0.00061231	rna-XM_015102734.2	SUPT3H
20	18240001	18280000	1.02092	0.00061231	rna-XM_015102735.3	SUPT3H
20	18240001	18280000	1.02092	0.00061231	rna-XM_027959126.2	SUPT3H
20	18240001	18280000	1.02092	0.00061231	rna-XM_042237142.1	SUPT3H
4	32960001	33000000	1.02056	0.00061566	rna-XM_004007792.5	IGF2BP3
4	32960001	33000000	1.02056	0.00061566	rna-XM_012176514.4	IGF2BP3
13	38000001	38040000	1.02012	0.00061987	rna-XM_004014289.5	ZNF133
13	38000001	38040000	1.02012	0.00061987	rna-XM_012188518.4	ZNF133
13	38000001	38040000	1.02012	0.00061987	rna-XM_012188520.4	ZNF133
13	38000001	38040000	1.02012	0.00061987	rna-XM_012188524.4	ZNF133
13	38000001	38040000	1.02012	0.00061987	rna-XM_042230668.1	ZNF133
13	38000001	38040000	1.02012	0.00061987	rna-XM_042230669.1	ZNF133
13	38000001	38040000	1.02012	0.00061987	rna-XM_042230670.1	ZNF133
2	139040001	139080000	1.01931	0.00062748	rna-XM_042242706.1	MYO3B
1	194580001	194620000	1.019	0.0006304	rna-XM_027957232.2	OPA1
1	194580001	194620000	1.019	0.0006304	rna-XM_027957235.2	OPA1
1	194580001	194620000	1.019	0.0006304	rna-XM_027957239.2	OPA1
1	194580001	194620000	1.019	0.0006304	rna-XM_027957243.2	OPA1
1	194580001	194620000	1.019	0.0006304	rna-XM_042233079.1	OPA1
4	48660001	48700000	1.01848	0.00063539	rna-XM_027968587.2	SYPL1
4	48660001	48700000	1.01848	0.00063539	rna-XM_042248518.1	SYPL1
6	26660001	26700000	1.01833	0.00063684	rna-XM_004009684.5	TSPAN5
X	23240001	23280000	1.01794	0.00064061	rna-XM_012106423.4	POLA1
X	23240001	23280000	1.01794	0.00064061	rna-XM_042242229.1	POLA1
5	78660001	78700000	1.01773	0.00064267	rna-XM_027970489.2	RASGRF2
16	2960001	3000000	1.01765	0.0006435	rna-XM_027979981.2	RANBP17
16	2960001	3000000	1.01765	0.0006435	rna-XM_042233659.1	RANBP17
16	2960001	3000000	1.01765	0.0006435	rna-XM_042233660.1	RANBP17
16	2960001	3000000	1.01765	0.0006435	rna-XM_042233661.1	RANBP17
16	2960001	3000000	1.01765	0.0006435	rna-XM_042233662.1	RANBP17
16	2960001	3000000	1.01765	0.0006435	rna-XM_042233663.1	RANBP17
16	2960001	3000000	1.01765	0.0006435	rna-XM_042233664.1	RANBP17
16	2960001	3000000	1.01765	0.0006435	rna-XM_042233665.1	RANBP17
16	2960001	3000000	1.01765	0.0006435	rna-XM_042233666.1	RANBP17
6	95980001	96020000	1.01706	0.00064922	rna-XM_027970763.2	CFAP299
5	68100001	68140000	1.01699	0.00064994	rna-XM_004009024.5	EBF1
5	68100001	68140000	1.01699	0.00064994	rna-XM_004009026.5	EBF1
5	68100001	68140000	1.01699	0.00064994	rna-XM_012178873.4	EBF1
5	68100001	68140000	1.01699	0.00064994	rna-XM_012178874.4	EBF1
5	68100001	68140000	1.01699	0.00064994	rna-XM_027970461.2	EBF1
5	68100001	68140000	1.01699	0.00064994	rna-XM_027970462.2	EBF1
5	68100001	68140000	1.01699	0.00064994	rna-XM_027970463.2	EBF1
1	253740001	253780000	1.01649	0.00065484	rna-XM_004003320.5	PPP2R3A
1	253740001	253780000	1.01649	0.00065484	rna-XM_015092650.3	PPP2R3A
1	253740001	253780000	1.01649	0.00065484	rna-XM_015092651.3	PPP2R3A
1	253740001	253780000	1.01649	0.00065484	rna-XM_042236740.1	PPP2R3A
2	25780001	25820000	1.01609	0.00065886	rna-XM_042242977.1	SYK
2	25780001	25820000	1.01609	0.00065886	rna-XM_042242978.1	SYK
2	25780001	25820000	1.01609	0.00065886	rna-XM_042242979.1	SYK
2	25780001	25820000	1.01609	0.00065886	rna-XM_042242980.1	SYK
6	66580001	66620000	1.01507	0.00066901	rna-XM_004009810.5	GABRB1
11	19060001	19100000	1.01467	0.0006731	rna-NM_001009251.1	LOC443162
11	400001	440000	1.01395	0.00068039	rna-XM_042255228.1	CA10
23	25940001	25980000	1.01395	0.00068041	rna-XM_027960751.2	DSG2
19	14960001	15000000	1.01349	0.00068518	rna-XM_027958066.2	GASK1A
19	14960001	15000000	1.01349	0.00068518	rna-XM_027958067.2	GASK1A
19	14960001	15000000	1.01349	0.00068518	rna-XM_042235894.1	GASK1A
19	14960001	15000000	1.01349	0.00068518	rna-XM_042235895.1	GASK1A
19	14960001	15000000	1.01349	0.00068518	rna-XM_042235896.1	GASK1A
3	174220001	174260000	1.01344	0.0006857	rna-XM_004006690.5	WASHC4
3	38980001	39020000	1.0133	0.00068716	rna-XM_015094292.3	GFPT1
13	21520001	21560000	1.013	0.00069023	rna-XM_004014213.5	NEBL
13	21520001	21560000	1.013	0.00069023	rna-XM_012188294.4	NEBL
13	21520001	21560000	1.013	0.00069023	rna-XM_012188301.4	NEBL
13	21520001	21560000	1.013	0.00069023	rna-XM_012188303.4	NEBL
13	21520001	21560000	1.013	0.00069023	rna-XM_027976595.2	NEBL
13	21520001	21560000	1.013	0.00069023	rna-XM_042230499.1	NEBL
13	21520001	21560000	1.013	0.00069023	rna-XM_042230501.1	NEBL
13	21520001	21560000	1.013	0.00069023	rna-XM_042230502.1	NEBL
13	21520001	21560000	1.013	0.00069023	rna-XM_042230503.1	NEBL
X	77640001	77680000	1.01259	0.00069447	rna-XM_004022232.5	CHM
X	77640001	77680000	1.01259	0.00069447	rna-XM_042242472.1	CHM
2	73780001	73820000	1.01233	0.00069724	rna-XM_004004364.5	RIC1
2	73780001	73820000	1.01233	0.00069724	rna-XM_042243427.1	RIC1
2	73780001	73820000	1.01233	0.00069724	rna-XM_042243428.1	RIC1
2	73780001	73820000	1.01233	0.00069724	rna-XM_042243429.1	RIC1
10	13580001	13620000	1.01186	0.00070219	rna-XM_027973531.2	DNAJC15
10	13580001	13620000	1.01186	0.00070219	rna-XM_042254657.1	DNAJC15
5	87680001	87720000	1.01173	0.0007035	rna-XM_015096190.3	POLR3G
5	87680001	87720000	1.01173	0.0007035	rna-XM_027970507.2	POLR3G
5	87680001	87720000	1.01173	0.0007035	rna-XM_042250742.1	POLR3G
5	87680001	87720000	1.01173	0.0007035	rna-XM_042250743.1	POLR3G
5	87680001	87720000	1.01173	0.0007035	rna-XM_042250744.1	POLR3G
5	87680001	87720000	1.01173	0.0007035	rna-XM_042250745.1	POLR3G
5	87680001	87720000	1.01173	0.0007035	rna-XM_042250746.1	POLR3G
3	57180001	57220000	1.01118	0.00070942	rna-XM_004005866.5	RETSAT
3	57180001	57220000	1.01118	0.00070942	rna-XM_027966728.2	ELMOD3
3	57180001	57220000	1.01118	0.00070942	rna-XM_027966729.2	ELMOD3
3	57180001	57220000	1.01118	0.00070942	rna-XM_027966730.2	TGOLN2
3	57180001	57220000	1.01118	0.00070942	rna-XM_042246029.1	RETSAT
3	57180001	57220000	1.01118	0.00070942	rna-XM_042246031.1	ELMOD3
7	27420001	27460000	1.01048	0.00071688	rna-XM_015096914.3	RYR3
6	26680001	26720000	1.01043	0.00071742	rna-XM_004009684.5	TSPAN5
6	26680001	26720000	1.01043	0.00071742	rna-XM_004009686.5	RAP1GDS1
6	26680001	26720000	1.01043	0.00071742	rna-XM_012179647.4	RAP1GDS1
6	26680001	26720000	1.01043	0.00071742	rna-XM_012179649.4	RAP1GDS1
6	26680001	26720000	1.01043	0.00071742	rna-XM_012179650.4	RAP1GDS1
6	26680001	26720000	1.01043	0.00071742	rna-XM_027970869.2	RAP1GDS1
3	18760001	18800000	1.01028	0.00071908	rna-XM_004005674.5	ITGB1BP1
3	18760001	18800000	1.01028	0.00071908	rna-XM_012164296.4	ITGB1BP1
3	18760001	18800000	1.01028	0.00071908	rna-XM_027966503.2	ASAP2
3	18760001	18800000	1.01028	0.00071908	rna-XM_027966504.2	ASAP2
3	18760001	18800000	1.01028	0.00071908	rna-XM_027966505.2	ASAP2
3	18760001	18800000	1.01028	0.00071908	rna-XM_027966506.2	ASAP2
3	18760001	18800000	1.01028	0.00071908	rna-XM_042245765.1	ASAP2
3	18760001	18800000	1.01028	0.00071908	rna-XM_042245769.1	ITGB1BP1
3	18760001	18800000	1.01028	0.00071908	rna-XM_042245770.1	ITGB1BP1
1	193940001	193980000	1.01022	0.00071964	rna-XM_027957173.2	ATP13A3
1	193940001	193980000	1.01022	0.00071964	rna-XM_027957182.2	ATP13A3
1	193940001	193980000	1.01022	0.00071964	rna-XM_027957186.2	ATP13A3
1	193940001	193980000	1.01022	0.00071964	rna-XM_027957194.2	ATP13A3
1	193940001	193980000	1.01022	0.00071964	rna-XM_027965957.2	GP5
1	193940001	193980000	1.01022	0.00071964	rna-XM_042232982.1	ATP13A3
1	193940001	193980000	1.01022	0.00071964	rna-XM_042232985.1	ATP13A3
1	193940001	193980000	1.01022	0.00071964	rna-XM_042233000.1	ATP13A3
23	26000001	26040000	1.01019	0.00072003	rna-XM_012103431.4	DSG3
23	26000001	26040000	1.01019	0.00072003	rna-XM_027960744.2	DSG3
23	26000001	26040000	1.01019	0.00072003	rna-XM_042239450.1	LOC121817750
3	129280001	129320000	1.01019	0.00072005	rna-XM_015094597.3	EEA1
7	27400001	27440000	1.00944	0.00072815	rna-XM_015096914.3	RYR3
5	260001	300000	1.00874	0.00073581	rna-XM_027970707.2	LOC101120076
5	14520001	14560000	1.00846	0.00073894	rna-XM_042250026.1	FBN3
5	14520001	14560000	1.00846	0.00073894	rna-XM_042250027.1	FBN3
5	14520001	14560000	1.00846	0.00073894	rna-XM_042250028.1	FBN3
5	14520001	14560000	1.00846	0.00073894	rna-XM_042250029.1	FBN3
2	128300001	128340000	1.00832	0.00074042	rna-XM_004004537.5	ITGA4
2	128300001	128340000	1.00832	0.00074042	rna-XM_042243656.1	ITGA4
2	128300001	128340000	1.00832	0.00074042	rna-XM_042243657.1	ITGA4
8	50220001	50260000	1.00823	0.00074147	rna-XM_042253429.1	HTR1E
8	32100001	32140000	1.00818	0.00074205	rna-XM_004011240.5	POPDC3
8	32100001	32140000	1.00818	0.00074205	rna-XM_012182710.4	POPDC3
8	32100001	32140000	1.00818	0.00074205	rna-XM_042253363.1	POPDC3
8	32100001	32140000	1.00818	0.00074205	rna-XM_042253364.1	POPDC3
3	154120001	154160000	1.00777	0.00074662	rna-XM_027967479.2	HMGA2
1	38140001	38180000	1.00738	0.00075092	rna-XM_004002036.5	ATG4C
1	38140001	38180000	1.00738	0.00075092	rna-XM_012164245.4	ATG4C
1	38140001	38180000	1.00738	0.00075092	rna-XM_012164395.4	ATG4C
1	38140001	38180000	1.00738	0.00075092	rna-XM_042249022.1	ATG4C
1	38140001	38180000	1.00738	0.00075092	rna-XM_042249026.1	ATG4C
1	38140001	38180000	1.00738	0.00075092	rna-XM_042249033.1	ATG4C
1	38140001	38180000	1.00738	0.00075092	rna-XM_042249041.1	ATG4C
1	38140001	38180000	1.00738	0.00075092	rna-XM_042249052.1	ATG4C
1	38140001	38180000	1.00738	0.00075092	rna-XM_042249056.1	ATG4C
1	38140001	38180000	1.00738	0.00075092	rna-XM_042249068.1	ATG4C
1	38140001	38180000	1.00738	0.00075092	rna-XM_042249079.1	ATG4C
5	80760001	80800000	1.00579	0.00076903	rna-XM_004009065.5	XRCC4
5	80760001	80800000	1.00579	0.00076903	rna-XM_042250729.1	XRCC4
15	42220001	42260000	1.00481	0.00078034	rna-XM_015101036.3	SBF2
15	42220001	42260000	1.00481	0.00078034	rna-XM_015101037.3	SBF2
15	42220001	42260000	1.00481	0.00078034	rna-XM_042233068.1	SBF2
12	60740001	60780000	1.00469	0.00078177	rna-XM_027975925.2	QSOX1
12	60740001	60780000	1.00469	0.00078177	rna-XM_027975927.2	QSOX1
3	173500001	173540000	1.00456	0.00078322	rna-XM_004006684.5	TXNRD1
3	173500001	173540000	1.00456	0.00078322	rna-XM_012174939.4	TXNRD1
3	173500001	173540000	1.00456	0.00078322	rna-XM_042247155.1	TXNRD1
3	173500001	173540000	1.00456	0.00078322	rna-XM_042247156.1	TXNRD1
3	173500001	173540000	1.00456	0.00078322	rna-XM_042247157.1	TXNRD1
3	173500001	173540000	1.00456	0.00078322	rna-XM_042247158.1	TXNRD1
3	173500001	173540000	1.00456	0.00078322	rna-XM_042247159.1	TXNRD1
22	13340001	13380000	1.00412	0.00078834	rna-XM_027960371.2	CPEB3
22	13340001	13380000	1.00412	0.00078834	rna-XM_027960372.2	CPEB3
22	13340001	13380000	1.00412	0.00078834	rna-XM_042238502.1	CPEB3
22	13340001	13380000	1.00412	0.00078834	rna-XM_042238503.1	CPEB3
22	13340001	13380000	1.00412	0.00078834	rna-XM_042238504.1	CPEB3
22	13340001	13380000	1.00412	0.00078834	rna-XM_042238505.1	CPEB3
26	2700001	2740000	1.00383	0.00079179	rna-XM_042241416.1	CSMD1
13	38040001	38080000	1.00341	0.00079672	rna-XM_012188527.4	LOC101121441
13	38040001	38080000	1.00341	0.00079672	rna-XM_015099650.3	LOC101121441
13	38040001	38080000	1.00341	0.00079672	rna-XM_015099653.3	LOC101121441
13	38040001	38080000	1.00341	0.00079672	rna-XM_015099654.3	LOC101121441
13	38040001	38080000	1.00341	0.00079672	rna-XM_027976734.2	DZANK1
13	38040001	38080000	1.00341	0.00079672	rna-XM_027976735.2	DZANK1
13	38040001	38080000	1.00341	0.00079672	rna-XM_027976737.2	DZANK1
13	38040001	38080000	1.00341	0.00079672	rna-XM_027976738.2	DZANK1
13	38040001	38080000	1.00341	0.00079672	rna-XM_027976741.2	DZANK1
13	38040001	38080000	1.00341	0.00079672	rna-XM_027976742.2	DZANK1
13	38040001	38080000	1.00341	0.00079672	rna-XM_027976744.2	DZANK1
13	38040001	38080000	1.00341	0.00079672	rna-XM_027976745.2	DZANK1
13	38040001	38080000	1.00341	0.00079672	rna-XM_027976746.2	DZANK1
13	38040001	38080000	1.00341	0.00079672	rna-XM_027976750.2	LOC101121441
13	38040001	38080000	1.00341	0.00079672	rna-XM_042230671.1	DZANK1
13	38040001	38080000	1.00341	0.00079672	rna-XM_042230672.1	DZANK1
13	38040001	38080000	1.00341	0.00079672	rna-XM_042230673.1	DZANK1
13	38040001	38080000	1.00341	0.00079672	rna-XM_042230675.1	DZANK1
13	38040001	38080000	1.00341	0.00079672	rna-XM_042230676.1	DZANK1
13	38040001	38080000	1.00341	0.00079672	rna-XM_042230677.1	DZANK1
13	38040001	38080000	1.00341	0.00079672	rna-XM_042230678.1	DZANK1
13	38040001	38080000	1.00341	0.00079672	rna-XM_042230680.1	DZANK1
13	38040001	38080000	1.00341	0.00079672	rna-XM_042230681.1	LOC101121441
13	38040001	38080000	1.00341	0.00079672	rna-XM_042230682.1	LOC101121441
25	42660001	42700000	1.00332	0.00079778	rna-XM_004021559.5	ERCC6
3	133400001	133440000	1.00314	0.00079993	rna-XM_004006314.5	EIF4B
3	133400001	133440000	1.00314	0.00079993	rna-XM_012174206.4	EIF4B
15	45800001	45840000	1.00306	0.00080096	rna-XM_042233113.1	LOC101109388
X	134020001	134060000	1.0029	0.00080278	rna-XM_042241958.1	LOC101123536
X	134020001	134060000	1.0029	0.00080278	rna-XM_042241959.1	LOC101123536
X	134020001	134060000	1.0029	0.00080278	rna-XM_042241960.1	LOC101123536
4	40420001	40460000	1.00284	0.00080355	rna-XM_004007806.5	HGF
4	40420001	40460000	1.00284	0.00080355	rna-XM_027968556.2	HGF
4	40420001	40460000	1.00284	0.00080355	rna-XM_042248472.1	HGF
1	22860001	22900000	1.00249	0.00080773	rna-XM_012136740.4	SPATA6
1	22860001	22900000	1.00249	0.00080773	rna-XM_012136817.4	SPATA6
1	248200001	248240000	1.00227	0.00081035	rna-XM_042236179.1	ZBTB38
1	248200001	248240000	1.00227	0.00081035	rna-XM_042236190.1	ZBTB38
1	248200001	248240000	1.00227	0.00081035	rna-XM_042236194.1	ZBTB38
1	248200001	248240000	1.00227	0.00081035	rna-XM_042236201.1	ZBTB38
1	248200001	248240000	1.00227	0.00081035	rna-XM_042236203.1	ZBTB38
1	248200001	248240000	1.00227	0.00081035	rna-XM_042236219.1	ZBTB38
6	26720001	26760000	1.00106	0.00082511	rna-XM_004009686.5	RAP1GDS1
6	26720001	26760000	1.00106	0.00082511	rna-XM_012179647.4	RAP1GDS1
6	26720001	26760000	1.00106	0.00082511	rna-XM_012179649.4	RAP1GDS1
6	26720001	26760000	1.00106	0.00082511	rna-XM_012179650.4	RAP1GDS1
6	26720001	26760000	1.00106	0.00082511	rna-XM_027970869.2	RAP1GDS1
2	119740001	119780000	1.00077	0.00082865	rna-XM_042243635.1	SLC40A1
2	101620001	101660000	1.00059	0.00083082	rna-XM_004005323.5	DDX58
22	22900001	22940000	1.00042	0.00083295	rna-XM_004020324.5	SUFU
22	22900001	22940000	1.00042	0.00083295	rna-XM_015103389.3	SUFU
22	22900001	22940000	1.00042	0.00083295	rna-XM_015103390.3	SUFU
22	22900001	22940000	1.00042	0.00083295	rna-XM_042238854.1	SUFU
3	131020001	131060000	1.00007	0.00083732	rna-XM_015094602.3	TMCC3
3	131020001	131060000	1.00007	0.00083732	rna-XM_042246611.1	TMCC3
3	131020001	131060000	1.00007	0.00083732	rna-XM_042246613.1	TMCC3
3	131020001	131060000	1.00007	0.00083732	rna-XM_042246614.1	TMCC3
8	32360001	32400000	0.999826	0.00084031	rna-XM_015097249.3	LIN28B
8	32360001	32400000	0.999826	0.00084031	rna-XM_042253144.1	LIN28B
8	32360001	32400000	0.999826	0.00084031	rna-XM_042253146.1	LIN28B
2	168400001	168440000	0.999796	0.00084068	rna-XM_042243924.1	LRP1B
25	15220001	15260000	0.999611	0.00084299	rna-XM_042240862.1	ANK3
25	15220001	15260000	0.999611	0.00084299	rna-XM_042240863.1	ANK3
25	15220001	15260000	0.999611	0.00084299	rna-XM_042240864.1	ANK3
12	22840001	22880000	0.99916	0.00084864	rna-XM_027976278.2	RAB3GAP2
12	22840001	22880000	0.99916	0.00084864	rna-XM_027976279.2	IARS2
12	22840001	22880000	0.99916	0.00084864	rna-XM_042257088.1	RAB3GAP2
2	95720001	95760000	0.998396	0.00085829	rna-XM_004004417.5	IFT74
2	95720001	95760000	0.998396	0.00085829	rna-XM_004004418.5	LRRC19
2	95720001	95760000	0.998396	0.00085829	rna-XM_012127648.4	IFT74
2	95720001	95760000	0.998396	0.00085829	rna-XM_012127655.4	IFT74
2	95720001	95760000	0.998396	0.00085829	rna-XM_012127663.4	IFT74
2	95720001	95760000	0.998396	0.00085829	rna-XM_042243501.1	IFT74
3	199920001	199960000	0.998343	0.00085897	rna-XM_012175300.4	EPS8
3	199920001	199960000	0.998343	0.00085897	rna-XM_042247482.1	EPS8
3	199920001	199960000	0.998343	0.00085897	rna-XM_042247483.1	EPS8
3	199920001	199960000	0.998343	0.00085897	rna-XM_042247484.1	EPS8
3	199920001	199960000	0.998343	0.00085897	rna-XM_042247485.1	EPS8
3	199920001	199960000	0.998343	0.00085897	rna-XM_042247486.1	EPS8
3	199920001	199960000	0.998343	0.00085897	rna-XM_042247487.1	EPS8
3	199920001	199960000	0.998343	0.00085897	rna-XM_042247488.1	EPS8
3	199920001	199960000	0.998343	0.00085897	rna-XM_042247490.1	EPS8
X	35480001	35520000	0.997897	0.00086464	rna-XM_042241764.1	CFAP47
3	68680001	68720000	0.997248	0.00087298	rna-XM_004005941.5	CCDC88A
3	68680001	68720000	0.997248	0.00087298	rna-XM_012171256.4	CCDC88A
3	68680001	68720000	0.997248	0.00087298	rna-XM_012171260.4	CCDC88A
3	68680001	68720000	0.997248	0.00087298	rna-XM_042246141.1	CCDC88A
3	68680001	68720000	0.997248	0.00087298	rna-XM_042246142.1	CCDC88A
3	68680001	68720000	0.997248	0.00087298	rna-XM_042246143.1	CCDC88A
3	68680001	68720000	0.997248	0.00087298	rna-XM_042246145.1	CCDC88A
19	15580001	15620000	0.996734	0.00087963	rna-NM_001104933.1	ABHD5
X	23160001	23200000	0.995572	0.00089484	rna-XM_012106423.4	POLA1
X	23160001	23200000	0.995572	0.00089484	rna-XM_042242229.1	POLA1
15	76020001	76060000	0.9946	0.00090775	rna-XM_004016447.5	DDB2
15	76020001	76060000	0.9946	0.00090775	rna-XM_012096361.4	DDB2
15	76020001	76060000	0.9946	0.00090775	rna-XM_012096362.4	DDB2
15	76020001	76060000	0.9946	0.00090775	rna-XM_012096363.4	DDB2
15	76020001	76060000	0.9946	0.00090775	rna-XM_012096364.4	DDB2
15	76020001	76060000	0.9946	0.00090775	rna-XM_012096366.3	DDB2
15	76020001	76060000	0.9946	0.00090775	rna-XM_012096370.4	NR1H3
15	76020001	76060000	0.9946	0.00090775	rna-XM_027979714.2	NR1H3
15	76020001	76060000	0.9946	0.00090775	rna-XM_027979716.2	NR1H3
15	76020001	76060000	0.9946	0.00090775	rna-XM_027979718.2	DDB2
15	76020001	76060000	0.9946	0.00090775	rna-XM_027979719.2	ACP2
15	76020001	76060000	0.9946	0.00090775	rna-XM_027979720.2	ACP2
15	76020001	76060000	0.9946	0.00090775	rna-XM_042233475.1	NR1H3
21	24780001	24820000	0.994109	0.00091433	rna-XM_042238432.1	LOC114110071
5	32640001	32680000	0.993293	0.00092537	rna-XM_004008691.5	DTWD2
5	32640001	32680000	0.993293	0.00092537	rna-XM_012178252.4	DTWD2
6	37260001	37300000	0.992936	0.00093024	rna-NM_001078657.1	ABCG2
6	37260001	37300000	0.992936	0.00093024	rna-XM_012179369.4	ABCG2
6	37260001	37300000	0.992936	0.00093024	rna-XM_012179370.4	ABCG2
6	37260001	37300000	0.992936	0.00093024	rna-XM_012179371.4	ABCG2
6	37260001	37300000	0.992936	0.00093024	rna-XM_012179695.4	PKD2
6	37260001	37300000	0.992936	0.00093024	rna-XM_027970730.2	ABCG2
6	37260001	37300000	0.992936	0.00093024	rna-XM_027970884.2	PKD2
6	37260001	37300000	0.992936	0.00093024	rna-XM_042251077.1	ABCG2
6	37260001	37300000	0.992936	0.00093024	rna-XM_042251078.1	ABCG2
6	37260001	37300000	0.992936	0.00093024	rna-XM_042251079.1	ABCG2
6	37260001	37300000	0.992936	0.00093024	rna-XM_042251080.1	ABCG2
6	37260001	37300000	0.992936	0.00093024	rna-XM_042251081.1	ABCG2
6	37260001	37300000	0.992936	0.00093024	rna-XM_042251082.1	ABCG2
2	221320001	221360000	0.992309	0.00093885	rna-XM_004004952.5	DES
4	62660001	62700000	0.992084	0.00094196	rna-XM_004007897.5	EEPD1
4	62660001	62700000	0.992084	0.00094196	rna-XM_012176822.4	EEPD1
4	62660001	62700000	0.992084	0.00094196	rna-XM_042248602.1	EEPD1
2	220900001	220940000	0.992046	0.00094248	rna-XM_004004936.5	FEV
6	70280001	70320000	0.992023	0.0009428	rna-XM_004009829.4	CHIC2
20	20200001	20240000	0.990957	0.00095767	rna-XM_004018869.5	ADGRF1
20	20200001	20240000	0.990957	0.00095767	rna-XM_012100773.4	ADGRF1
20	20200001	20240000	0.990957	0.00095767	rna-XM_012100779.4	ADGRF1
20	20200001	20240000	0.990957	0.00095767	rna-XM_012100781.4	ADGRF1
20	20200001	20240000	0.990957	0.00095767	rna-XM_027958722.2	ADGRF1
20	20200001	20240000	0.990957	0.00095767	rna-XM_042236866.1	ADGRF1
20	20200001	20240000	0.990957	0.00095767	rna-XM_042236868.1	ADGRF1
13	29580001	29620000	0.990222	0.00096803	rna-XM_027960110.2	ITGA8
6	26740001	26780000	0.990211	0.00096818	rna-XM_004009686.5	RAP1GDS1
6	26740001	26780000	0.990211	0.00096818	rna-XM_012179647.4	RAP1GDS1
6	26740001	26780000	0.990211	0.00096818	rna-XM_012179649.4	RAP1GDS1
6	26740001	26780000	0.990211	0.00096818	rna-XM_012179650.4	RAP1GDS1
6	26740001	26780000	0.990211	0.00096818	rna-XM_027970869.2	RAP1GDS1
26	36460001	36500000	0.98961	0.00097674	rna-XM_027962683.2	IKBKB
26	36460001	36500000	0.98961	0.00097674	rna-XM_027962685.2	IKBKB
26	36460001	36500000	0.98961	0.00097674	rna-XM_042241396.1	IKBKB
26	36460001	36500000	0.98961	0.00097674	rna-XM_042241397.1	IKBKB
14	59900001	59940000	0.989563	0.00097742	rna-XM_027978696.2	LOC101110828
14	59900001	59940000	0.989563	0.00097742	rna-XM_042231155.1	LOC101110828
14	59900001	59940000	0.989563	0.00097742	rna-XM_042231157.1	LOC101110828
14	59900001	59940000	0.989563	0.00097742	rna-XM_042231158.1	LOC101110828
14	59900001	59940000	0.989563	0.00097742	rna-XM_042231159.1	LOC101110828
14	59900001	59940000	0.989563	0.00097742	rna-XM_042231160.1	LOC101110828
14	59900001	59940000	0.989563	0.00097742	rna-XM_042231161.1	LOC101110828
14	59900001	59940000	0.989563	0.00097742	rna-XM_042231162.1	LOC101110828
14	59900001	59940000	0.989563	0.00097742	rna-XM_042231163.1	LOC101110828
14	59900001	59940000	0.989563	0.00097742	rna-XM_042231164.1	LOC101110828
14	59900001	59940000	0.989563	0.00097742	rna-XM_042231165.1	LOC101110828
14	59900001	59940000	0.989563	0.00097742	rna-XM_042231166.1	LOC101110828
14	59900001	59940000	0.989563	0.00097742	rna-XM_042231167.1	LOC101110828
14	59900001	59940000	0.989563	0.00097742	rna-XM_042231168.1	LOC101110828
14	59900001	59940000	0.989563	0.00097742	rna-XM_042231169.1	LOC101110828
14	59900001	59940000	0.989563	0.00097742	rna-XM_042231170.1	LOC101110828
14	59900001	59940000	0.989563	0.00097742	rna-XM_042231171.1	LOC101110828
14	59900001	59940000	0.989563	0.00097742	rna-XM_042231172.1	LOC101110828
14	59900001	59940000	0.989563	0.00097742	rna-XM_042231173.1	LOC101110828
14	59900001	59940000	0.989563	0.00097742	rna-XM_042231174.1	LOC101110828
14	59900001	59940000	0.989563	0.00097742	rna-XM_042231175.1	LOC101110828
14	59900001	59940000	0.989563	0.00097742	rna-XM_042231176.1	LOC101110828
14	59900001	59940000	0.989563	0.00097742	rna-XM_042231177.1	LOC101110828
1	190860001	190900000	0.989273	0.00098158	rna-XM_004002992.4	OSBPL11
1	190860001	190900000	0.989273	0.00098158	rna-XM_042232591.1	OSBPL11
X	115200001	115240000	0.988897	0.00098699	rna-NM_001308580.1	PGRMC1
X	115200001	115240000	0.988897	0.00098699	rna-XM_015105073.3	LOC101106061
16	57120001	57160000	0.988078	0.00099888	rna-XM_012097221.3	MARCHF11
20	7880001	7920000	0.987508	0.0010072	rna-XM_027959001.2	ITPR3
20	7880001	7920000	0.987508	0.0010072	rna-XM_042236934.1	ITPR3
20	7880001	7920000	0.987508	0.0010072	rna-XM_042236935.1	ITPR3
X	54560001	54600000	0.987173	0.0010122	rna-XM_012106690.4	SHROOM4
3	81860001	81900000	0.986779	0.001018	rna-XM_042246251.1	EML4
2	119100001	119140000	0.986259	0.0010258	rna-XM_042243623.1	C2H2orf88
15	75660001	75700000	0.985667	0.0010346	rna-XM_004016444.5	CKAP5
15	75660001	75700000	0.985667	0.0010346	rna-XM_012096355.4	CKAP5
15	75660001	75700000	0.985667	0.0010346	rna-XM_012096357.4	CKAP5
15	75660001	75700000	0.985667	0.0010346	rna-XM_012096358.4	CKAP5
15	75660001	75700000	0.985667	0.0010346	rna-XM_012096359.4	CKAP5
13	20420001	20460000	0.985248	0.001041	rna-XM_042230497.1	MALRD1
13	20420001	20460000	0.985248	0.001041	rna-XM_042230498.1	MALRD1
X	23140001	23180000	0.984168	0.0010575	rna-XM_012106423.4	POLA1
X	23140001	23180000	0.984168	0.0010575	rna-XM_042242229.1	POLA1
7	87800001	87840000	0.983836	0.0010626	rna-XM_042252802.1	NRXN3
7	87800001	87840000	0.983836	0.0010626	rna-XM_042252803.1	NRXN3
7	87800001	87840000	0.983836	0.0010626	rna-XM_042252804.1	NRXN3
7	87800001	87840000	0.983836	0.0010626	rna-XM_042252805.1	NRXN3
7	87800001	87840000	0.983836	0.0010626	rna-XM_042252806.1	NRXN3
19	14980001	15020000	0.98293	0.0010767	rna-XM_027958066.2	GASK1A
19	14980001	15020000	0.98293	0.0010767	rna-XM_027958067.2	GASK1A
19	14980001	15020000	0.98293	0.0010767	rna-XM_042235894.1	GASK1A
19	14980001	15020000	0.98293	0.0010767	rna-XM_042235895.1	GASK1A
19	14980001	15020000	0.98293	0.0010767	rna-XM_042235896.1	GASK1A
20	3280001	3320000	0.98233	0.0010861	rna-XM_027959107.2	ZNF451
20	3280001	3320000	0.98233	0.0010861	rna-XM_027959108.2	ZNF451
20	3280001	3320000	0.98233	0.0010861	rna-XM_027959109.2	ZNF451
20	3280001	3320000	0.98233	0.0010861	rna-XM_027959110.2	ZNF451
20	3280001	3320000	0.98233	0.0010861	rna-XM_027959111.2	ZNF451
2	107740001	107780000	0.980528	0.0011148	rna-XM_042243558.1	GALNTL6
15	35840001	35880000	0.980345	0.0011178	rna-XM_012095685.3	SOX6
15	35840001	35880000	0.980345	0.0011178	rna-XM_012095689.3	SOX6
15	35840001	35880000	0.980345	0.0011178	rna-XM_015100739.3	SOX6
15	35840001	35880000	0.980345	0.0011178	rna-XM_015100740.3	SOX6
15	35840001	35880000	0.980345	0.0011178	rna-XM_015100741.3	SOX6
15	35840001	35880000	0.980345	0.0011178	rna-XM_027979356.2	SOX6
15	35840001	35880000	0.980345	0.0011178	rna-XM_027979357.2	SOX6
15	35840001	35880000	0.980345	0.0011178	rna-XM_027979358.2	SOX6
15	35840001	35880000	0.980345	0.0011178	rna-XM_027979359.2	SOX6
15	35840001	35880000	0.980345	0.0011178	rna-XM_027979360.2	SOX6
15	35840001	35880000	0.980345	0.0011178	rna-XM_027979361.2	SOX6
15	35840001	35880000	0.980345	0.0011178	rna-XM_027979362.2	SOX6
15	35840001	35880000	0.980345	0.0011178	rna-XM_027979363.2	SOX6
15	35840001	35880000	0.980345	0.0011178	rna-XM_042232725.1	SOX6
15	35840001	35880000	0.980345	0.0011178	rna-XM_042232727.1	SOX6
15	35840001	35880000	0.980345	0.0011178	rna-XM_042232728.1	SOX6
15	35840001	35880000	0.980345	0.0011178	rna-XM_042232729.1	SOX6
15	35840001	35880000	0.980345	0.0011178	rna-XM_042232730.1	SOX6
15	35840001	35880000	0.980345	0.0011178	rna-XM_042232732.1	SOX6
15	35840001	35880000	0.980345	0.0011178	rna-XM_042232733.1	SOX6
2	95700001	95740000	0.980065	0.0011223	rna-XM_004004417.5	IFT74
2	95700001	95740000	0.980065	0.0011223	rna-XM_004004418.5	LRRC19
2	95700001	95740000	0.980065	0.0011223	rna-XM_012127648.4	IFT74
2	95700001	95740000	0.980065	0.0011223	rna-XM_012127655.4	IFT74
2	95700001	95740000	0.980065	0.0011223	rna-XM_012127663.4	IFT74
2	95700001	95740000	0.980065	0.0011223	rna-XM_042243501.1	IFT74
6	66740001	66780000	0.979761	0.0011273	rna-XM_004009810.5	GABRB1
2	73860001	73900000	0.979023	0.0011394	rna-XM_004004364.5	RIC1
2	73860001	73900000	0.979023	0.0011394	rna-XM_027964542.2	RIC1
2	73860001	73900000	0.979023	0.0011394	rna-XM_042243427.1	RIC1
2	73860001	73900000	0.979023	0.0011394	rna-XM_042243428.1	RIC1
2	73860001	73900000	0.979023	0.0011394	rna-XM_042243429.1	RIC1
1	75160001	75200000	0.978928	0.0011409	rna-XM_004002217.5	DPYD
1	75160001	75200000	0.978928	0.0011409	rna-XM_012176867.4	DPYD
25	7820001	7860000	0.978767	0.0011436	rna-XM_027962326.2	LYST
25	7820001	7860000	0.978767	0.0011436	rna-XM_042241065.1	LYST
25	7820001	7860000	0.978767	0.0011436	rna-XM_042241066.1	LYST
25	7820001	7860000	0.978767	0.0011436	rna-XM_042241067.1	LYST
9	29780001	29820000	0.978752	0.0011438	rna-XM_027972931.2	ZHX2
9	29780001	29820000	0.978752	0.0011438	rna-XM_027972932.2	ZHX2
9	29780001	29820000	0.978752	0.0011438	rna-XM_042254167.1	ZHX2
9	29780001	29820000	0.978752	0.0011438	rna-XM_042254168.1	ZHX2
9	29780001	29820000	0.978752	0.0011438	rna-XM_042254169.1	ZHX2
26	2720001	2760000	0.978682	0.001145	rna-XM_042241416.1	CSMD1
22	13220001	13260000	0.978382	0.00115	rna-XM_015103326.3	BTAF1
22	13220001	13260000	0.978382	0.00115	rna-XM_027960225.2	FGFBP3
14	59720001	59760000	0.977571	0.0011635	rna-XM_042231406.1	LOC101110131
3	130980001	131020000	0.97704	0.0011724	rna-XM_015094602.3	TMCC3
3	130980001	131020000	0.97704	0.0011724	rna-XM_042246611.1	TMCC3
3	130980001	131020000	0.97704	0.0011724	rna-XM_042246613.1	TMCC3
3	130980001	131020000	0.97704	0.0011724	rna-XM_042246614.1	TMCC3
X	35760001	35800000	0.976454	0.0011824	rna-XM_042241764.1	CFAP47
7	73200001	73240000	0.976006	0.00119	rna-XM_004010706.5	KCNH5
17	67720001	67760000	0.97438	0.0012182	rna-XM_015101419.3	TTC28
17	67720001	67760000	0.97438	0.0012182	rna-XM_027956682.2	TTC28
17	67720001	67760000	0.97438	0.0012182	rna-XM_027956683.2	TTC28
14	21500001	21540000	0.973838	0.0012277	rna-XM_012189787.4	RPGRIP1L
14	21500001	21540000	0.973838	0.0012277	rna-XM_012189788.4	RPGRIP1L
14	21500001	21540000	0.973838	0.0012277	rna-XM_012189789.4	RPGRIP1L
14	21500001	21540000	0.973838	0.0012277	rna-XM_042231633.1	RPGRIP1L
14	21500001	21540000	0.973838	0.0012277	rna-XM_042231634.1	RPGRIP1L
3	59800001	59840000	0.973158	0.0012398	rna-XM_027966765.2	PSD4
3	59800001	59840000	0.973158	0.0012398	rna-XM_027966766.2	PSD4
3	59800001	59840000	0.973158	0.0012398	rna-XM_027966768.2	PSD4
3	59800001	59840000	0.973158	0.0012398	rna-XM_042246079.1	PSD4
3	59800001	59840000	0.973158	0.0012398	rna-XM_042246080.1	PSD4
24	10240001	10280000	0.972952	0.0012434	rna-XM_012104108.4	CLEC16A
24	10240001	10280000	0.972952	0.0012434	rna-XM_027961430.2	CLEC16A
24	10240001	10280000	0.972952	0.0012434	rna-XM_027961431.2	CLEC16A
24	10240001	10280000	0.972952	0.0012434	rna-XM_027961432.2	CLEC16A
24	10240001	10280000	0.972952	0.0012434	rna-XM_027961433.2	CLEC16A
24	10240001	10280000	0.972952	0.0012434	rna-XM_042239900.1	CLEC16A
25	34940001	34980000	0.972929	0.0012439	rna-XM_004021526.5	TSPAN14
25	34940001	34980000	0.972929	0.0012439	rna-XM_012105424.4	TSPAN14
25	34940001	34980000	0.972929	0.0012439	rna-XM_027962301.2	SH2D4B
25	34940001	34980000	0.972929	0.0012439	rna-XM_042240914.1	TSPAN14
25	34940001	34980000	0.972929	0.0012439	rna-XM_042240915.1	TSPAN14
25	34940001	34980000	0.972929	0.0012439	rna-XM_042240916.1	TSPAN14
25	34940001	34980000	0.972929	0.0012439	rna-XM_042240917.1	TSPAN14
25	34940001	34980000	0.972929	0.0012439	rna-XM_042240921.1	SH2D4B
5	68060001	68100000	0.971845	0.0012633	rna-XM_004009024.5	EBF1
5	68060001	68100000	0.971845	0.0012633	rna-XM_004009026.5	EBF1
5	68060001	68100000	0.971845	0.0012633	rna-XM_012178873.4	EBF1
5	68060001	68100000	0.971845	0.0012633	rna-XM_012178874.4	EBF1
5	68060001	68100000	0.971845	0.0012633	rna-XM_027970461.2	EBF1
5	68060001	68100000	0.971845	0.0012633	rna-XM_027970462.2	EBF1
5	68060001	68100000	0.971845	0.0012633	rna-XM_027970463.2	EBF1
20	8060001	8100000	0.971767	0.0012647	rna-NM_001009439.1	MLN
20	8060001	8100000	0.971767	0.0012647	rna-XM_042236732.1	MLN
20	8060001	8100000	0.971767	0.0012647	rna-XM_042236733.1	MLN
20	8060001	8100000	0.971767	0.0012647	rna-XM_042236734.1	MLN
20	8060001	8100000	0.971767	0.0012647	rna-XM_042236735.1	MLN
20	8060001	8100000	0.971767	0.0012647	rna-XM_042236736.1	MLN
9	69140001	69180000	0.971645	0.001267	rna-XM_004011785.4	EIF3E
2	119060001	119100000	0.97132	0.0012729	rna-XM_004004498.5	HIBCH
2	119060001	119100000	0.97132	0.0012729	rna-XM_042243622.1	HIBCH
26	39740001	39780000	0.971258	0.001274	rna-XM_042241494.1	RARB
13	51420001	51460000	0.9712	0.0012751	rna-XM_027976837.2	ATRN
13	51420001	51460000	0.9712	0.0012751	rna-XM_027976838.2	ATRN
13	51420001	51460000	0.9712	0.0012751	rna-XM_042229777.1	ATRN
13	51420001	51460000	0.9712	0.0012751	rna-XM_042229779.1	ATRN
1	38200001	38240000	0.970983	0.001279	rna-XM_004002036.5	ATG4C
1	38200001	38240000	0.970983	0.001279	rna-XM_012164245.4	ATG4C
1	38200001	38240000	0.970983	0.001279	rna-XM_012164395.4	ATG4C
1	38200001	38240000	0.970983	0.001279	rna-XM_042249022.1	ATG4C
1	38200001	38240000	0.970983	0.001279	rna-XM_042249026.1	ATG4C
1	38200001	38240000	0.970983	0.001279	rna-XM_042249033.1	ATG4C
1	38200001	38240000	0.970983	0.001279	rna-XM_042249041.1	ATG4C
1	38200001	38240000	0.970983	0.001279	rna-XM_042249052.1	ATG4C
1	38200001	38240000	0.970983	0.001279	rna-XM_042249056.1	ATG4C
1	38200001	38240000	0.970983	0.001279	rna-XM_042249061.1	ATG4C
1	38200001	38240000	0.970983	0.001279	rna-XM_042249068.1	ATG4C
1	38200001	38240000	0.970983	0.001279	rna-XM_042249079.1	ATG4C
1	3660001	3700000	0.969667	0.0013033	rna-NM_001146271.1	MLPH
1	3660001	3700000	0.969667	0.0013033	rna-XM_027958636.2	MLPH
1	3660001	3700000	0.969667	0.0013033	rna-XM_027959101.2	MLPH
3	146420001	146460000	0.968762	0.0013203	rna-XM_042246873.1	CNTN1
15	1140001	1180000	0.968724	0.001321	rna-XM_004015956.5	ANKRD49
1	71880001	71920000	0.968565	0.001324	rna-XM_015092126.3	SLC44A3
1	71880001	71920000	0.968565	0.001324	rna-XM_042251142.1	SLC44A3
1	71880001	71920000	0.968565	0.001324	rna-XM_042251145.1	SLC44A3
1	71880001	71920000	0.968565	0.001324	rna-XM_042251152.1	SLC44A3
1	71880001	71920000	0.968565	0.001324	rna-XM_042251167.1	LOC121819811
1	71880001	71920000	0.968565	0.001324	rna-XM_042251172.1	LOC121819811
3	179120001	179160000	0.968172	0.0013314	rna-XM_012174976.4	HMGXB4
3	179120001	179160000	0.968172	0.0013314	rna-XM_027967697.2	HMGXB4
3	179120001	179160000	0.968172	0.0013314	rna-XM_027967699.2	HMGXB4
3	179120001	179160000	0.968172	0.0013314	rna-XM_042247192.1	HMGXB4
3	179120001	179160000	0.968172	0.0013314	rna-XM_042247193.1	HMGXB4
3	179120001	179160000	0.968172	0.0013314	rna-XM_042247194.1	HMGXB4
6	66760001	66800000	0.968101	0.0013328	rna-XM_004009810.5	GABRB1
4	88440001	88480000	0.967797	0.0013386	rna-XM_004008016.5	CADPS2
4	88440001	88480000	0.967797	0.0013386	rna-XM_004008017.5	CADPS2
4	88440001	88480000	0.967797	0.0013386	rna-XM_004008018.5	CADPS2
4	88440001	88480000	0.967797	0.0013386	rna-XM_004008019.5	CADPS2
4	88440001	88480000	0.967797	0.0013386	rna-XM_012177037.4	CADPS2
4	88440001	88480000	0.967797	0.0013386	rna-XM_012177040.4	CADPS2
4	88440001	88480000	0.967797	0.0013386	rna-XM_012177041.4	CADPS2
4	88440001	88480000	0.967797	0.0013386	rna-XM_012177042.4	CADPS2
4	88440001	88480000	0.967797	0.0013386	rna-XM_012177043.4	CADPS2
4	88440001	88480000	0.967797	0.0013386	rna-XM_012177044.4	CADPS2
4	88440001	88480000	0.967797	0.0013386	rna-XM_012177046.4	CADPS2
4	88440001	88480000	0.967797	0.0013386	rna-XM_012177047.4	CADPS2
4	88440001	88480000	0.967797	0.0013386	rna-XM_012177049.4	CADPS2
4	88440001	88480000	0.967797	0.0013386	rna-XM_012177051.4	CADPS2
4	88440001	88480000	0.967797	0.0013386	rna-XM_012177052.4	CADPS2
4	88440001	88480000	0.967797	0.0013386	rna-XM_012177053.4	CADPS2
4	88440001	88480000	0.967797	0.0013386	rna-XM_012177054.4	CADPS2
4	88440001	88480000	0.967797	0.0013386	rna-XM_027968766.2	CADPS2
4	88440001	88480000	0.967797	0.0013386	rna-XM_027968767.2	CADPS2
4	88440001	88480000	0.967797	0.0013386	rna-XM_027968768.2	CADPS2
4	88440001	88480000	0.967797	0.0013386	rna-XM_042248752.1	CADPS2
3	38940001	38980000	0.9672	0.00135	rna-XM_015094292.3	GFPT1
11	14600001	14640000	0.966156	0.0013702	rna-XM_004012459.4	UNC45B
16	3000001	3040000	0.965705	0.001379	rna-XM_027979981.2	RANBP17
16	3000001	3040000	0.965705	0.001379	rna-XM_042233659.1	RANBP17
16	3000001	3040000	0.965705	0.001379	rna-XM_042233660.1	RANBP17
16	3000001	3040000	0.965705	0.001379	rna-XM_042233661.1	RANBP17
16	3000001	3040000	0.965705	0.001379	rna-XM_042233662.1	RANBP17
16	3000001	3040000	0.965705	0.001379	rna-XM_042233663.1	RANBP17
16	3000001	3040000	0.965705	0.001379	rna-XM_042233664.1	RANBP17
16	3000001	3040000	0.965705	0.001379	rna-XM_042233665.1	RANBP17
16	3000001	3040000	0.965705	0.001379	rna-XM_042233666.1	RANBP17
20	47100001	47140000	0.965502	0.001383	rna-XM_004019142.4	RIOK1
20	47100001	47140000	0.965502	0.001383	rna-XM_027958466.2	CAGE1
14	4560001	4600000	0.965311	0.0013868	rna-XM_004014921.5	VAT1L
4	101200001	101240000	0.964545	0.001402	rna-XM_004008091.4	MTPN
16	41140001	41180000	0.963829	0.0014163	rna-XM_015101328.3	NPR3
16	41140001	41180000	0.963829	0.0014163	rna-XM_015101329.3	NPR3
3	105200001	105240000	0.963788	0.0014171	rna-XM_042248150.1	ACOXL
2	107720001	107760000	0.963028	0.0014325	rna-XM_042243558.1	GALNTL6
X	126600001	126640000	0.962072	0.001452	rna-XM_004022428.5	COL4A5
X	126600001	126640000	0.962072	0.001452	rna-XM_004022429.5	COL4A5
X	126600001	126640000	0.962072	0.001452	rna-XM_012107579.3	COL4A5
X	126600001	126640000	0.962072	0.001452	rna-XM_012107581.4	COL4A5
3	170200001	170240000	0.961615	0.0014614	rna-XM_042247132.1	ANO4
3	170200001	170240000	0.961615	0.0014614	rna-XM_042247133.1	ANO4
3	170200001	170240000	0.961615	0.0014614	rna-XM_042247134.1	ANO4
3	170200001	170240000	0.961615	0.0014614	rna-XM_042247135.1	ANO4
12	22720001	22760000	0.96066	0.0014813	rna-XM_004013603.5	EPRS1
[truncated: 5,036 more rows]

## Sheet: Table S3
CHROM	BIN_START	BIN_END	log2(pia/pib)	fst	rnaID	gene
3	121360001	121400000	2.61663	0.301666	rna-XM_027967187.2	LRRIQ1
3	121360001	121400000	2.61663	0.301666	rna-XM_012174032.4	LRRIQ1
3	121360001	121400000	2.61663	0.301666	rna-XM_012174023.3	LRRIQ1
2	21800001	21840000	2.4414	0.191659	rna-XM_042244823.1	LOC101106149
2	21800001	21840000	2.4414	0.191659	rna-XM_042242954.1	BAAT
2	21800001	21840000	2.4414	0.191659	rna-XM_027964166.2	BAAT
X	83580001	83620000	2.06541	0.415931	rna-XM_042241792.1	GABRA3
X	83580001	83620000	2.06541	0.415931	rna-XM_004022275.5	GABRA3
12	54100001	54140000	2.01867	0.449046	rna-XM_042257460.1	AADACL3
12	54100001	54140000	2.01867	0.449046	rna-XM_042257459.1	AADACL3
12	54100001	54140000	2.01867	0.449046	rna-XM_042257457.1	AADACL3
12	54100001	54140000	2.01867	0.449046	rna-XM_042257456.1	AADACL3
12	54100001	54140000	2.01867	0.449046	rna-XM_042257455.1	AADACL3
12	54100001	54140000	2.01867	0.449046	rna-XM_042257454.1	AADACL3
12	54100001	54140000	2.01867	0.449046	rna-XM_042257453.1	AADACL3
12	54100001	54140000	2.01867	0.449046	rna-XM_042257452.1	AADACL3
12	54100001	54140000	2.01867	0.449046	rna-XM_042257451.1	AADACL3
12	54100001	54140000	2.01867	0.449046	rna-XM_042257450.1	AADACL3
12	54100001	54140000	2.01867	0.449046	rna-XM_042257448.1	AADACL3
12	54100001	54140000	2.01867	0.449046	rna-XM_042257447.1	AADACL3
12	54100001	54140000	2.01867	0.449046	rna-XM_027975886.2	AADACL3
12	54100001	54140000	2.01867	0.449046	rna-XM_027975884.2	AADACL3
12	54100001	54140000	2.01867	0.449046	rna-XM_027975883.2	AADACL3
2	175980001	176020000	1.83944	0.268423	rna-XM_027965021.2	TMEM163
15	4000001	4040000	1.82508	0.183896	rna-XM_042232831.1	PDGFD
15	4000001	4040000	1.82508	0.183896	rna-XM_004015966.5	PDGFD
15	4000001	4040000	1.82508	0.183896	rna-XM_004015965.5	PDGFD
2	176020001	176060000	1.78678	0.250159	rna-XM_027965021.2	TMEM163
19	53000001	53040000	1.7531	0.126603	rna-XM_012100176.3	LOC101117706
19	53000001	53040000	1.7531	0.126603	rna-XM_004018513.4	LOC101117706
19	53000001	53040000	1.7531	0.126603	rna-XM_004018512.5	CCR5
15	2880001	2920000	1.75286	0.224269	rna-XM_042232828.1	LOC101117013
15	2880001	2920000	1.75286	0.224269	rna-XM_042232827.1	LOC101117013
15	2880001	2920000	1.75286	0.224269	rna-XM_004015962.5	LOC101117013
20	50240001	50280000	1.75142	0.153797	rna-XM_042237513.1	GMDS
20	50240001	50280000	1.75142	0.153797	rna-XM_042237511.1	GMDS
20	50240001	50280000	1.75142	0.153797	rna-XM_042237510.1	GMDS
20	50240001	50280000	1.75142	0.153797	rna-XM_027958723.2	GMDS
12	54040001	54080000	1.71993	0.480776	rna-XM_027975882.2	C12H1orf158
12	54040001	54080000	1.71993	0.480776	rna-XM_027975881.2	C12H1orf158
19	55900001	55940000	1.71195	0.158078	rna-XM_042236399.1	TMCC1
19	55900001	55940000	1.71195	0.158078	rna-XM_042236398.1	TMCC1
19	55900001	55940000	1.71195	0.158078	rna-XM_042236396.1	TMCC1
19	55900001	55940000	1.71195	0.158078	rna-XM_042236395.1	TMCC1
19	55900001	55940000	1.71195	0.158078	rna-XM_042236394.1	TMCC1
19	55900001	55940000	1.71195	0.158078	rna-XM_042236393.1	TMCC1
19	55900001	55940000	1.71195	0.158078	rna-XM_027957777.2	TMCC1
2	176000001	176040000	1.67012	0.26514	rna-XM_027965021.2	TMEM163
12	54060001	54100000	1.64403	0.426052	rna-XM_042257460.1	AADACL3
12	54060001	54100000	1.64403	0.426052	rna-XM_042257459.1	AADACL3
12	54060001	54100000	1.64403	0.426052	rna-XM_042257457.1	AADACL3
12	54060001	54100000	1.64403	0.426052	rna-XM_042257456.1	AADACL3
12	54060001	54100000	1.64403	0.426052	rna-XM_042257455.1	AADACL3
12	54060001	54100000	1.64403	0.426052	rna-XM_042257454.1	AADACL3
12	54060001	54100000	1.64403	0.426052	rna-XM_042257453.1	AADACL3
12	54060001	54100000	1.64403	0.426052	rna-XM_042257452.1	AADACL3
12	54060001	54100000	1.64403	0.426052	rna-XM_042257451.1	AADACL3
12	54060001	54100000	1.64403	0.426052	rna-XM_042257450.1	AADACL3
12	54060001	54100000	1.64403	0.426052	rna-XM_042257448.1	AADACL3
12	54060001	54100000	1.64403	0.426052	rna-XM_042257447.1	AADACL3
12	54060001	54100000	1.64403	0.426052	rna-XM_027975886.2	AADACL3
12	54060001	54100000	1.64403	0.426052	rna-XM_027975884.2	AADACL3
12	54060001	54100000	1.64403	0.426052	rna-XM_027975883.2	AADACL3
12	54060001	54100000	1.64403	0.426052	rna-XM_027975882.2	C12H1orf158
12	54060001	54100000	1.64403	0.426052	rna-XM_027975881.2	C12H1orf158
12	54060001	54100000	1.64403	0.426052	rna-XM_004013803.4	AADACL3
2	82800001	82840000	1.63481	0.181195	rna-NM_001267879.1	NFIB
4	70860001	70900000	1.62077	0.137556	rna-XM_015095341.3	SKAP2
7	74020001	74060000	1.59941	0.150343	rna-XM_004010713.5	SGPP1
X	61260001	61300000	1.59676	0.211032	rna-XM_042242396.1	OPHN1
X	61260001	61300000	1.59676	0.211032	rna-XM_042242395.1	OPHN1
X	61260001	61300000	1.59676	0.211032	rna-XM_042242393.1	OPHN1
X	61260001	61300000	1.59676	0.211032	rna-XM_042242392.1	OPHN1
X	61260001	61300000	1.59676	0.211032	rna-XM_042242391.1	OPHN1
X	61260001	61300000	1.59676	0.211032	rna-XM_042242390.1	OPHN1
X	61260001	61300000	1.59676	0.211032	rna-XM_027963583.2	OPHN1
15	2900001	2940000	1.55964	0.193172	rna-XM_042232828.1	LOC101117013
15	2900001	2940000	1.55964	0.193172	rna-XM_042232827.1	LOC101117013
15	2900001	2940000	1.55964	0.193172	rna-XM_027979125.2	LOC101117272
15	2900001	2940000	1.55964	0.193172	rna-XM_012095298.4	LOC101117272
15	2900001	2940000	1.55964	0.193172	rna-XM_004015963.5	LOC101117272
15	2900001	2940000	1.55964	0.193172	rna-XM_004015962.5	LOC101117013
8	29000001	29040000	1.53864	0.150287	rna-XM_015097361.3	AFG1L
17	65500001	65540000	1.47449	0.102323	rna-XM_042234234.1	CRYBB2
2	82780001	82820000	1.4337	0.158829	rna-NM_001267879.1	NFIB
12	54080001	54120000	1.42419	0.374277	rna-XM_042257460.1	AADACL3
12	54080001	54120000	1.42419	0.374277	rna-XM_042257459.1	AADACL3
12	54080001	54120000	1.42419	0.374277	rna-XM_042257457.1	AADACL3
12	54080001	54120000	1.42419	0.374277	rna-XM_042257456.1	AADACL3
12	54080001	54120000	1.42419	0.374277	rna-XM_042257455.1	AADACL3
12	54080001	54120000	1.42419	0.374277	rna-XM_042257454.1	AADACL3
12	54080001	54120000	1.42419	0.374277	rna-XM_042257453.1	AADACL3
12	54080001	54120000	1.42419	0.374277	rna-XM_042257452.1	AADACL3
12	54080001	54120000	1.42419	0.374277	rna-XM_042257451.1	AADACL3
12	54080001	54120000	1.42419	0.374277	rna-XM_042257450.1	AADACL3
12	54080001	54120000	1.42419	0.374277	rna-XM_042257448.1	AADACL3
12	54080001	54120000	1.42419	0.374277	rna-XM_042257447.1	AADACL3
12	54080001	54120000	1.42419	0.374277	rna-XM_027975886.2	AADACL3
12	54080001	54120000	1.42419	0.374277	rna-XM_027975884.2	AADACL3
12	54080001	54120000	1.42419	0.374277	rna-XM_027975883.2	AADACL3
12	54080001	54120000	1.42419	0.374277	rna-XM_004013803.4	AADACL3
19	39620001	39660000	1.4009	0.209154	rna-XM_027958232.2	PTPRG
19	39620001	39660000	1.4009	0.209154	rna-XM_027958231.2	PTPRG
19	39620001	39660000	1.4009	0.209154	rna-XM_027958230.2	PTPRG
7	60340001	60380000	1.39977	0.2688	rna-XM_027971853.2	MYEF2
7	60340001	60380000	1.39977	0.2688	rna-XM_027971852.2	MYEF2
7	60340001	60380000	1.39977	0.2688	rna-XM_027971851.2	MYEF2
7	60340001	60380000	1.39977	0.2688	rna-XM_015097059.3	MYEF2
7	60340001	60380000	1.39977	0.2688	rna-NM_001252181.1	SLC24A5
3	68260001	68300000	1.38593	0.148046	rna-XM_042246140.1	EFEMP1
3	68260001	68300000	1.38593	0.148046	rna-XM_042246139.1	EFEMP1
3	68260001	68300000	1.38593	0.148046	rna-XM_042246138.1	EFEMP1
3	68260001	68300000	1.38593	0.148046	rna-XM_042246136.1	EFEMP1
3	68260001	68300000	1.38593	0.148046	rna-XM_027966819.2	EFEMP1
3	68260001	68300000	1.38593	0.148046	rna-XM_027966816.2	EFEMP1
3	68260001	68300000	1.38593	0.148046	rna-XM_012171221.4	EFEMP1
X	58220001	58260000	1.37439	0.220623	rna-XM_027963355.2	CHST7
X	58220001	58260000	1.37439	0.220623	rna-XM_027963353.2	SLC9A7
X	58220001	58260000	1.37439	0.220623	rna-XM_012106819.4	SLC9A7
4	70840001	70880000	1.37178	0.108371	rna-XM_015095341.3	SKAP2
19	29320001	29360000	1.36824	0.173839	rna-XM_027958165.2	LOC101104611
17	63200001	63240000	1.36651	0.209164	rna-XM_042234693.1	SPPL3
17	63200001	63240000	1.36651	0.209164	rna-XM_027956626.2	SPPL3
15	3940001	3980000	1.36119	0.181007	rna-XM_042232831.1	PDGFD
15	3940001	3980000	1.36119	0.181007	rna-XM_004015966.5	PDGFD
15	3940001	3980000	1.36119	0.181007	rna-XM_004015965.5	PDGFD
14	35940001	35980000	1.3516	0.280121	rna-XM_027978122.2	SNTB2
3	80700001	80740000	1.34222	0.194262	rna-XM_042246242.1	THADA
3	80700001	80740000	1.34222	0.194262	rna-XM_012172738.4	THADA
3	80700001	80740000	1.34222	0.194262	rna-XM_012172732.4	THADA
6	25340001	25380000	1.33398	0.107858	rna-XM_042251207.1	LOC101110939
X	113380001	113420000	1.32544	0.292887	rna-XM_042242373.1	SMARCA1
X	113380001	113420000	1.32544	0.292887	rna-XM_042242372.1	SMARCA1
X	113380001	113420000	1.32544	0.292887	rna-XM_027963295.2	SMARCA1
X	113380001	113420000	1.32544	0.292887	rna-XM_027963294.2	SMARCA1
X	113380001	113420000	1.32544	0.292887	rna-XM_027963292.2	SMARCA1
X	113380001	113420000	1.32544	0.292887	rna-XM_015105052.3	SMARCA1
4	57080001	57120000	1.31877	0.181083	rna-XM_042249197.1	BMT2
4	57080001	57120000	1.31877	0.181083	rna-XM_004007878.4	BMT2
13	27620001	27660000	1.31825	0.256473	rna-XM_012188402.3	PRPF18
13	27620001	27660000	1.31825	0.256473	rna-XM_012188400.4	PRPF18
13	27620001	27660000	1.31825	0.256473	rna-XM_004014235.5	PRPF18
19	53020001	53060000	1.31432	0.0902979	rna-XM_012100176.3	LOC101117706
19	53020001	53060000	1.31432	0.0902979	rna-XM_004018513.4	LOC101117706
19	53020001	53060000	1.31432	0.0902979	rna-XM_004018512.5	CCR5
20	42040001	42080000	1.31077	0.119226	rna-XM_027958368.2	MCUR1
6	25360001	25400000	1.3016	0.117094	rna-XM_042251207.1	LOC101110939
6	25360001	25400000	1.3016	0.117094	rna-XM_015096399.3	TRMT10A
6	25360001	25400000	1.3016	0.117094	rna-XM_015096398.3	TRMT10A
13	27600001	27640000	1.29787	0.240622	rna-XM_012188400.4	PRPF18
13	27600001	27640000	1.29787	0.240622	rna-XM_004014235.5	PRPF18
8	29020001	29060000	1.29684	0.133545	rna-XM_015097361.3	AFG1L
2	73120001	73160000	1.29388	0.212749	rna-XM_042243420.1	RCL1
2	73120001	73160000	1.29388	0.212749	rna-XM_042243419.1	RCL1
2	73120001	73160000	1.29388	0.212749	rna-XM_042243418.1	RCL1
2	73120001	73160000	1.29388	0.212749	rna-XM_042243417.1	RCL1
2	73120001	73160000	1.29388	0.212749	rna-XM_012124526.4	RCL1
2	73120001	73160000	1.29388	0.212749	rna-XM_012124521.4	RCL1
2	73120001	73160000	1.29388	0.212749	rna-XM_004004356.5	RCL1
X	118220001	118260000	1.28756	0.0921466	rna-XM_042241686.1	SLC6A14
X	118220001	118260000	1.28756	0.0921466	rna-XM_004022406.5	SLC6A14
4	113180001	113220000	1.28307	0.177863	rna-XM_042248980.1	EZH2
4	113180001	113220000	1.28307	0.177863	rna-XM_042248979.1	EZH2
4	113180001	113220000	1.28307	0.177863	rna-XM_042248978.1	EZH2
4	113180001	113220000	1.28307	0.177863	rna-XM_042248977.1	EZH2
4	113180001	113220000	1.28307	0.177863	rna-XM_042248976.1	EZH2
4	113180001	113220000	1.28307	0.177863	rna-XM_027968911.2	EZH2
4	113180001	113220000	1.28307	0.177863	rna-XM_027968909.2	EZH2
22	41700001	41740000	1.27324	0.113801	rna-XM_042238860.1	PLEKHA1
22	41700001	41740000	1.27324	0.113801	rna-XM_042238859.1	PLEKHA1
22	41700001	41740000	1.27324	0.113801	rna-XM_042238858.1	PLEKHA1
22	41700001	41740000	1.27324	0.113801	rna-XM_027960540.2	PLEKHA1
22	41700001	41740000	1.27324	0.113801	rna-XM_015103477.3	PLEKHA1
22	41700001	41740000	1.27324	0.113801	rna-XM_015103476.3	PLEKHA1
22	41700001	41740000	1.27324	0.113801	rna-XM_015103475.3	PLEKHA1
22	41700001	41740000	1.27324	0.113801	rna-XM_015103474.3	PLEKHA1
22	41700001	41740000	1.27324	0.113801	rna-XM_012103062.4	PLEKHA1
22	41700001	41740000	1.27324	0.113801	rna-XM_004020243.4	PLEKHA1
12	80140001	80180000	1.26797	0.109123	rna-XM_042229509.1	NAV1
12	80140001	80180000	1.26797	0.109123	rna-XM_042229508.1	NAV1
12	80140001	80180000	1.26797	0.109123	rna-XM_042229507.1	NAV1
12	80140001	80180000	1.26797	0.109123	rna-XM_042229506.1	NAV1
12	80140001	80180000	1.26797	0.109123	rna-XM_042229505.1	NAV1
12	80140001	80180000	1.26797	0.109123	rna-XM_042229504.1	NAV1
12	80140001	80180000	1.26797	0.109123	rna-XM_042229502.1	NAV1
12	80140001	80180000	1.26797	0.109123	rna-XM_042229501.1	NAV1
12	80140001	80180000	1.26797	0.109123	rna-XM_042229500.1	NAV1
12	80140001	80180000	1.26797	0.109123	rna-XM_042229499.1	NAV1
12	80140001	80180000	1.26797	0.109123	rna-XM_042229498.1	NAV1
12	80140001	80180000	1.26797	0.109123	rna-XM_027976044.2	NAV1
12	42560001	42600000	1.2625	0.232056	rna-XM_042257270.1	KIF1B
12	42560001	42600000	1.2625	0.232056	rna-XM_042257269.1	KIF1B
12	42560001	42600000	1.2625	0.232056	rna-XM_042257268.1	KIF1B
12	42560001	42600000	1.2625	0.232056	rna-XM_027975651.2	KIF1B
12	42560001	42600000	1.2625	0.232056	rna-XM_027975650.2	KIF1B
12	42560001	42600000	1.2625	0.232056	rna-XM_015099221.3	KIF1B
12	42560001	42600000	1.2625	0.232056	rna-XM_012187344.4	KIF1B
12	42560001	42600000	1.2625	0.232056	rna-XM_012187343.4	KIF1B
12	42560001	42600000	1.2625	0.232056	rna-XM_012187342.4	KIF1B
12	42560001	42600000	1.2625	0.232056	rna-XM_012187340.4	KIF1B
12	42560001	42600000	1.2625	0.232056	rna-XM_012187339.4	KIF1B
12	42560001	42600000	1.2625	0.232056	rna-XM_004013733.5	KIF1B
12	42560001	42600000	1.2625	0.232056	rna-XM_004013732.5	KIF1B
X	58200001	58240000	1.25736	0.1962	rna-XM_027963355.2	CHST7
X	58200001	58240000	1.25736	0.1962	rna-XM_027963353.2	SLC9A7
X	58200001	58240000	1.25736	0.1962	rna-XM_012106819.4	SLC9A7
21	24680001	24720000	1.2478	0.117781	rna-XM_027959505.2	LOC101102436
21	7060001	7100000	1.237	0.19845	rna-XM_004019394.4	RAB38
12	54120001	54160000	1.22381	0.362568	rna-XM_042257460.1	AADACL3
12	54120001	54160000	1.22381	0.362568	rna-XM_042257459.1	AADACL3
12	54120001	54160000	1.22381	0.362568	rna-XM_042257457.1	AADACL3
12	54120001	54160000	1.22381	0.362568	rna-XM_042257456.1	AADACL3
12	54120001	54160000	1.22381	0.362568	rna-XM_042257455.1	AADACL3
12	54120001	54160000	1.22381	0.362568	rna-XM_042257454.1	AADACL3
12	54120001	54160000	1.22381	0.362568	rna-XM_042257453.1	AADACL3
12	54120001	54160000	1.22381	0.362568	rna-XM_042257452.1	AADACL3
12	54120001	54160000	1.22381	0.362568	rna-XM_042257451.1	AADACL3
12	54120001	54160000	1.22381	0.362568	rna-XM_042257450.1	AADACL3
12	54120001	54160000	1.22381	0.362568	rna-XM_042257448.1	AADACL3
12	54120001	54160000	1.22381	0.362568	rna-XM_042257447.1	AADACL3
12	54120001	54160000	1.22381	0.362568	rna-XM_027975886.2	AADACL3
12	54120001	54160000	1.22381	0.362568	rna-XM_027975884.2	AADACL3
12	54120001	54160000	1.22381	0.362568	rna-XM_027975883.2	AADACL3
X	83600001	83640000	1.21311	0.284249	rna-XM_042241792.1	GABRA3
X	83600001	83640000	1.21311	0.284249	rna-XM_004022275.5	GABRA3
14	35960001	36000000	1.19822	0.239961	rna-XM_027978122.2	SNTB2
6	25480001	25520000	1.1947	0.142745	rna-XM_042251218.1	C6H4orf17
6	25480001	25520000	1.1947	0.142745	rna-XM_042251217.1	C6H4orf17
6	25480001	25520000	1.1947	0.142745	rna-XM_042251216.1	C6H4orf17
6	25480001	25520000	1.1947	0.142745	rna-XM_042251215.1	C6H4orf17
6	25480001	25520000	1.1947	0.142745	rna-XM_042251214.1	C6H4orf17
6	25480001	25520000	1.1947	0.142745	rna-XM_042251213.1	C6H4orf17
6	25480001	25520000	1.1947	0.142745	rna-XM_042251212.1	C6H4orf17
6	25480001	25520000	1.1947	0.142745	rna-XM_042251211.1	C6H4orf17
6	25480001	25520000	1.1947	0.142745	rna-XM_042251210.1	C6H4orf17
6	25480001	25520000	1.1947	0.142745	rna-XM_042251209.1	C6H4orf17
6	25480001	25520000	1.1947	0.142745	rna-XM_042251208.1	C6H4orf17
6	25480001	25520000	1.1947	0.142745	rna-XM_027970860.2	ADH7
6	25480001	25520000	1.1947	0.142745	rna-XM_027970859.2	C6H4orf17
2	73100001	73140000	1.19435	0.214705	rna-XM_004004356.5	RCL1
X	60040001	60080000	1.19131	0.155354	rna-NM_001308584.1	AR
4	80540001	80580000	1.1858	0.172075	rna-XM_042248731.1	GLI3
4	80540001	80580000	1.1858	0.172075	rna-XM_042248730.1	GLI3
4	57060001	57100000	1.17962	0.13759	rna-XM_042249197.1	BMT2
4	57060001	57100000	1.17962	0.13759	rna-XM_004007878.4	BMT2
2	184260001	184300000	1.16243	0.103316	rna-XM_042243957.1	MARCO
2	184260001	184300000	1.16243	0.103316	rna-XM_012139905.4	MARCO
2	184260001	184300000	1.16243	0.103316	rna-XM_004004749.5	MARCO
7	56640001	56680000	1.15906	0.214937	rna-XM_042252456.1	TMOD3
7	56640001	56680000	1.15906	0.214937	rna-XM_042252455.1	TMOD3
7	56640001	56680000	1.15906	0.214937	rna-XM_004010606.5	TMOD3
X	61540001	61580000	1.15662	0.193363	rna-XM_027962845.2	STARD8
X	61540001	61580000	1.15662	0.193363	rna-XM_015104923.3	STARD8
3	68220001	68260000	1.15615	0.165546	rna-XM_042246140.1	EFEMP1
3	68220001	68260000	1.15615	0.165546	rna-XM_042246139.1	EFEMP1
3	68220001	68260000	1.15615	0.165546	rna-XM_042246138.1	EFEMP1
3	68220001	68260000	1.15615	0.165546	rna-XM_042246136.1	EFEMP1
3	68220001	68260000	1.15615	0.165546	rna-XM_027966819.2	EFEMP1
3	68220001	68260000	1.15615	0.165546	rna-XM_027966816.2	EFEMP1
3	68220001	68260000	1.15615	0.165546	rna-XM_012171221.4	EFEMP1
2	21780001	21820000	1.15279	0.11267	rna-XM_042244823.1	LOC101106149
21	7080001	7120000	1.14795	0.200148	rna-XM_004019394.4	RAB38
12	42820001	42860000	1.1454	0.136856	rna-XM_015099223.3	NMNAT1
12	42820001	42860000	1.1454	0.136856	rna-XM_015099222.3	NMNAT1
12	42820001	42860000	1.1454	0.136856	rna-XM_004013736.5	NMNAT1
1	277640001	277680000	1.13178	0.248731	rna-XM_004003423.5	KCNH8
X	58180001	58220000	1.11695	0.138567	rna-XM_027963355.2	CHST7
X	58180001	58220000	1.11695	0.138567	rna-XM_027963353.2	SLC9A7
X	58180001	58220000	1.11695	0.138567	rna-XM_012106819.4	SLC9A7
7	74000001	74040000	1.1104	0.0907419	rna-XM_004010713.5	SGPP1
12	42540001	42580000	1.10572	0.190213	rna-XM_042257270.1	KIF1B
12	42540001	42580000	1.10572	0.190213	rna-XM_042257269.1	KIF1B
12	42540001	42580000	1.10572	0.190213	rna-XM_042257268.1	KIF1B
12	42540001	42580000	1.10572	0.190213	rna-XM_027975651.2	KIF1B
12	42540001	42580000	1.10572	0.190213	rna-XM_027975650.2	KIF1B
12	42540001	42580000	1.10572	0.190213	rna-XM_015099221.3	KIF1B
12	42540001	42580000	1.10572	0.190213	rna-XM_012187344.4	KIF1B
12	42540001	42580000	1.10572	0.190213	rna-XM_012187343.4	KIF1B
12	42540001	42580000	1.10572	0.190213	rna-XM_012187342.4	KIF1B
12	42540001	42580000	1.10572	0.190213	rna-XM_012187340.4	KIF1B
12	42540001	42580000	1.10572	0.190213	rna-XM_012187339.4	KIF1B
12	42540001	42580000	1.10572	0.190213	rna-XM_004013733.5	KIF1B
12	42540001	42580000	1.10572	0.190213	rna-XM_004013732.5	KIF1B
15	3980001	4020000	1.08586	0.125986	rna-XM_042232831.1	PDGFD
15	3980001	4020000	1.08586	0.125986	rna-XM_004015966.5	PDGFD
15	3980001	4020000	1.08586	0.125986	rna-XM_004015965.5	PDGFD
22	41880001	41920000	1.08439	0.118472	rna-XM_042238800.1	DMBT1
22	41880001	41920000	1.08439	0.118472	rna-XM_042238799.1	DMBT1
22	41880001	41920000	1.08439	0.118472	rna-XM_042238798.1	DMBT1
22	41880001	41920000	1.08439	0.118472	rna-XM_042238797.1	DMBT1
22	41880001	41920000	1.08439	0.118472	rna-XM_042238796.1	DMBT1
22	41880001	41920000	1.08439	0.118472	rna-XM_042238795.1	DMBT1
22	41880001	41920000	1.08439	0.118472	rna-XM_042238794.1	DMBT1
22	41880001	41920000	1.08439	0.118472	rna-XM_042238793.1	DMBT1
22	41880001	41920000	1.08439	0.118472	rna-XM_042238792.1	DMBT1
22	41880001	41920000	1.08439	0.118472	rna-XM_042238791.1	DMBT1
22	41880001	41920000	1.08439	0.118472	rna-XM_042238790.1	DMBT1
22	41880001	41920000	1.08439	0.118472	rna-XM_042238789.1	DMBT1
22	41880001	41920000	1.08439	0.118472	rna-XM_042238788.1	DMBT1
22	41880001	41920000	1.08439	0.118472	rna-XM_042238787.1	DMBT1
22	41880001	41920000	1.08439	0.118472	rna-XM_042238786.1	DMBT1
22	41880001	41920000	1.08439	0.118472	rna-XM_042238785.1	DMBT1
22	41880001	41920000	1.08439	0.118472	rna-XM_042238784.1	DMBT1
22	41880001	41920000	1.08439	0.118472	rna-XM_042238783.1	DMBT1
22	41880001	41920000	1.08439	0.118472	rna-XM_042238782.1	DMBT1
22	41880001	41920000	1.08439	0.118472	rna-XM_042238781.1	DMBT1
22	41880001	41920000	1.08439	0.118472	rna-XM_042238780.1	DMBT1
22	41880001	41920000	1.08439	0.118472	rna-XM_042238779.1	DMBT1
22	41880001	41920000	1.08439	0.118472	rna-XM_042238778.1	DMBT1
22	41880001	41920000	1.08439	0.118472	rna-XM_042238777.1	DMBT1
22	41880001	41920000	1.08439	0.118472	rna-XM_042238776.1	DMBT1
22	41880001	41920000	1.08439	0.118472	rna-XM_042238775.1	DMBT1
22	41880001	41920000	1.08439	0.118472	rna-XM_042238774.1	DMBT1
22	41880001	41920000	1.08439	0.118472	rna-XM_042238773.1	DMBT1
22	41880001	41920000	1.08439	0.118472	rna-XM_042238772.1	DMBT1
22	41880001	41920000	1.08439	0.118472	rna-XM_042238771.1	DMBT1
22	41880001	41920000	1.08439	0.118472	rna-XM_042238770.1	DMBT1
22	41880001	41920000	1.08439	0.118472	rna-XM_042238769.1	DMBT1
22	41880001	41920000	1.08439	0.118472	rna-XM_042238768.1	DMBT1
22	41880001	41920000	1.08439	0.118472	rna-XM_042238767.1	DMBT1
22	41880001	41920000	1.08439	0.118472	rna-XM_042238766.1	DMBT1
22	41880001	41920000	1.08439	0.118472	rna-XM_042238765.1	DMBT1
22	41880001	41920000	1.08439	0.118472	rna-XM_042238764.1	DMBT1
22	41880001	41920000	1.08439	0.118472	rna-XM_042238763.1	DMBT1
22	41880001	41920000	1.08439	0.118472	rna-XM_042238762.1	DMBT1
22	41880001	41920000	1.08439	0.118472	rna-XM_042238761.1	DMBT1
22	41880001	41920000	1.08439	0.118472	rna-XM_042238760.1	DMBT1
22	41880001	41920000	1.08439	0.118472	rna-XM_042238758.1	DMBT1
22	41880001	41920000	1.08439	0.118472	rna-XM_042238757.1	DMBT1
22	41880001	41920000	1.08439	0.118472	rna-XM_042238756.1	DMBT1
22	41880001	41920000	1.08439	0.118472	rna-XM_042238755.1	DMBT1
22	41880001	41920000	1.08439	0.118472	rna-XM_042238754.1	DMBT1
22	41880001	41920000	1.08439	0.118472	rna-XM_042238753.1	DMBT1
22	41880001	41920000	1.08439	0.118472	rna-XM_042238752.1	DMBT1
22	41880001	41920000	1.08439	0.118472	rna-XM_042238751.1	DMBT1
22	41880001	41920000	1.08439	0.118472	rna-XM_042238750.1	DMBT1
8	61540001	61580000	1.07839	0.105976	rna-XM_042253517.1	BCLAF1
8	61540001	61580000	1.07839	0.105976	rna-XM_042253516.1	BCLAF1
8	61540001	61580000	1.07839	0.105976	rna-XM_042253515.1	BCLAF1
8	61540001	61580000	1.07839	0.105976	rna-XM_042253514.1	BCLAF1
8	61540001	61580000	1.07839	0.105976	rna-XM_012182959.4	BCLAF1
8	61540001	61580000	1.07839	0.105976	rna-XM_012182958.4	BCLAF1
8	61540001	61580000	1.07839	0.105976	rna-XM_012182957.4	BCLAF1
8	61540001	61580000	1.07839	0.105976	rna-XM_004011367.5	BCLAF1
X	98400001	98440000	1.07788	0.166143	rna-XM_012107258.4	ARHGEF6
X	98400001	98440000	1.07788	0.166143	rna-XM_012107257.4	ARHGEF6
X	98400001	98440000	1.07788	0.166143	rna-XM_012107256.4	ARHGEF6
X	98400001	98440000	1.07788	0.166143	rna-XM_004022312.5	ARHGEF6
7	51260001	51300000	1.07594	0.178586	rna-XM_042252405.1	TCF12
7	51260001	51300000	1.07594	0.178586	rna-XM_042252404.1	TCF12
7	51260001	51300000	1.07594	0.178586	rna-XM_042252403.1	TCF12
7	51260001	51300000	1.07594	0.178586	rna-XM_042252402.1	TCF12
7	51260001	51300000	1.07594	0.178586	rna-XM_027971799.2	TCF12
7	51260001	51300000	1.07594	0.178586	rna-XM_027971798.2	TCF12
7	51260001	51300000	1.07594	0.178586	rna-XM_027971797.2	TCF12
X	58160001	58200000	1.07304	0.141257	rna-XM_027963353.2	SLC9A7
X	58160001	58200000	1.07304	0.141257	rna-XM_012106819.4	SLC9A7
8	48520001	48560000	1.06922	0.0982554	rna-XM_027972440.2	RNGTT
5	104260001	104300000	1.06896	0.133538	rna-XM_012179028.3	EFNA5
5	104260001	104300000	1.06896	0.133538	rna-XM_004009108.4	EFNA5
2	59180001	59220000	1.06575	0.0890585	rna-XM_004004298.5	GNA14
12	80180001	80220000	1.06519	0.116146	rna-XM_027976048.2	CSRP1
9	77580001	77620000	1.05725	0.167181	rna-XM_042254443.1	VPS13B
9	77580001	77620000	1.05725	0.167181	rna-XM_042254442.1	VPS13B
9	77580001	77620000	1.05725	0.167181	rna-XM_042254441.1	VPS13B
9	77580001	77620000	1.05725	0.167181	rna-XM_042254440.1	VPS13B
9	77580001	77620000	1.05725	0.167181	rna-XM_015097613.3	VPS13B
9	77580001	77620000	1.05725	0.167181	rna-XM_015097612.3	VPS13B
9	77580001	77620000	1.05725	0.167181	rna-XM_004011814.5	VPS13B
7	63820001	63860000	1.05529	0.17621	rna-XM_042252534.1	DDHD1
7	63820001	63860000	1.05529	0.17621	rna-XM_027971876.2	DDHD1
7	63820001	63860000	1.05529	0.17621	rna-XM_027971875.2	DDHD1
7	63820001	63860000	1.05529	0.17621	rna-XM_027971874.2	DDHD1
7	63820001	63860000	1.05529	0.17621	rna-XM_027971873.2	DDHD1
7	63820001	63860000	1.05529	0.17621	rna-XM_027971872.2	DDHD1
7	63820001	63860000	1.05529	0.17621	rna-XM_027971871.2	DDHD1
7	63820001	63860000	1.05529	0.17621	rna-XM_015097079.3	DDHD1
7	74040001	74080000	1.05336	0.0904171	rna-XM_004010713.5	SGPP1
X	55660001	55700000	1.04956	0.250421	rna-XM_042241920.1	PAGE4
X	55660001	55700000	1.04956	0.250421	rna-XM_012106713.4	PAGE4
6	25460001	25500000	1.04613	0.138585	rna-XM_042251218.1	C6H4orf17
6	25460001	25500000	1.04613	0.138585	rna-XM_042251217.1	C6H4orf17
6	25460001	25500000	1.04613	0.138585	rna-XM_042251216.1	C6H4orf17
6	25460001	25500000	1.04613	0.138585	rna-XM_042251215.1	C6H4orf17
6	25460001	25500000	1.04613	0.138585	rna-XM_042251214.1	C6H4orf17
6	25460001	25500000	1.04613	0.138585	rna-XM_042251213.1	C6H4orf17
6	25460001	25500000	1.04613	0.138585	rna-XM_042251212.1	C6H4orf17
6	25460001	25500000	1.04613	0.138585	rna-XM_042251211.1	C6H4orf17
6	25460001	25500000	1.04613	0.138585	rna-XM_042251210.1	C6H4orf17
6	25460001	25500000	1.04613	0.138585	rna-XM_042251209.1	C6H4orf17
6	25460001	25500000	1.04613	0.138585	rna-XM_042251208.1	C6H4orf17
6	25460001	25500000	1.04613	0.138585	rna-XM_027970859.2	C6H4orf17
7	51280001	51320000	1.04172	0.176706	rna-XM_042252405.1	TCF12
7	51280001	51320000	1.04172	0.176706	rna-XM_042252404.1	TCF12
7	51280001	51320000	1.04172	0.176706	rna-XM_042252403.1	TCF12
7	51280001	51320000	1.04172	0.176706	rna-XM_042252402.1	TCF12
7	51280001	51320000	1.04172	0.176706	rna-XM_027971799.2	TCF12
7	51280001	51320000	1.04172	0.176706	rna-XM_027971798.2	TCF12
7	51280001	51320000	1.04172	0.176706	rna-XM_027971797.2	TCF12
6	25420001	25460000	1.04036	0.120204	rna-XM_042251218.1	C6H4orf17
6	25420001	25460000	1.04036	0.120204	rna-XM_042251217.1	C6H4orf17
6	25420001	25460000	1.04036	0.120204	rna-XM_042251216.1	C6H4orf17
6	25420001	25460000	1.04036	0.120204	rna-XM_042251215.1	C6H4orf17
6	25420001	25460000	1.04036	0.120204	rna-XM_042251214.1	C6H4orf17
6	25420001	25460000	1.04036	0.120204	rna-XM_042251213.1	C6H4orf17
6	25420001	25460000	1.04036	0.120204	rna-XM_042251212.1	C6H4orf17
6	25420001	25460000	1.04036	0.120204	rna-XM_042251211.1	C6H4orf17
6	25420001	25460000	1.04036	0.120204	rna-XM_042251210.1	C6H4orf17
6	25420001	25460000	1.04036	0.120204	rna-XM_042251209.1	C6H4orf17
6	25420001	25460000	1.04036	0.120204	rna-XM_042251208.1	C6H4orf17
6	25420001	25460000	1.04036	0.120204	rna-XM_027970859.2	C6H4orf17
4	80560001	80600000	1.039	0.146105	rna-XM_042248731.1	GLI3
4	80560001	80600000	1.039	0.146105	rna-XM_042248730.1	GLI3
2	59140001	59180000	1.0366	0.106189	rna-XM_015093177.3	GNAQ
12	67180001	67220000	1.03001	0.153349	rna-NM_001009432.1	PTGS2
2	71580001	71620000	1.027	0.0950848	rna-XM_042243408.1	RFX3
2	71580001	71620000	1.027	0.0950848	rna-XM_042243407.1	RFX3
2	71580001	71620000	1.027	0.0950848	rna-XM_042243406.1	RFX3
2	71580001	71620000	1.027	0.0950848	rna-XM_027964538.2	RFX3
8	28980001	29020000	1.02416	0.132029	rna-XM_015097361.3	AFG1L
2	82820001	82860000	1.01196	0.116069	rna-NM_001267879.1	NFIB
4	41740001	41780000	1.01143	0.13991	rna-XM_042248488.1	LOC101114861
4	41740001	41780000	1.01143	0.13991	rna-XM_042248487.1	LOC101114861
4	41740001	41780000	1.01143	0.13991	rna-XM_042248486.1	LOC101114861
4	41740001	41780000	1.01143	0.13991	rna-XM_042248485.1	LOC101114861
4	41740001	41780000	1.01143	0.13991	rna-XM_042248484.1	LOC101114861
4	41740001	41780000	1.01143	0.13991	rna-XM_042248483.1	LOC101114861
4	41740001	41780000	1.01143	0.13991	rna-XM_042248482.1	LOC101114861
4	41740001	41780000	1.01143	0.13991	rna-XM_042248481.1	LOC101114861
4	41740001	41780000	1.01143	0.13991	rna-XM_042248480.1	LOC101114861
4	41740001	41780000	1.01143	0.13991	rna-XM_042248479.1	LOC101114861
4	41740001	41780000	1.01143	0.13991	rna-XM_042248478.1	LOC101114861
4	41740001	41780000	1.01143	0.13991	rna-XM_042248477.1	LOC101114861
4	41740001	41780000	1.01143	0.13991	rna-XM_042248476.1	LOC101114861
4	41740001	41780000	1.01143	0.13991	rna-XM_004007808.5	LOC101114861
X	83560001	83600000	1.00784	0.334131	rna-XM_042241792.1	GABRA3
X	83560001	83600000	1.00784	0.334131	rna-XM_004022275.5	GABRA3
2	59160001	59200000	1.00555	0.0925842	rna-XM_015093177.3	GNAQ
2	59160001	59200000	1.00555	0.0925842	rna-XM_004004298.5	GNA14
15	3960001	4000000	1.00524	0.151	rna-XM_042232831.1	PDGFD
15	3960001	4000000	1.00524	0.151	rna-XM_004015966.5	PDGFD
15	3960001	4000000	1.00524	0.151	rna-XM_004015965.5	PDGFD
3	68200001	68240000	1.0051	0.12706	rna-XM_042246140.1	EFEMP1
3	68200001	68240000	1.0051	0.12706	rna-XM_042246139.1	EFEMP1
3	68200001	68240000	1.0051	0.12706	rna-XM_042246138.1	EFEMP1
3	68200001	68240000	1.0051	0.12706	rna-XM_042246136.1	EFEMP1
3	68200001	68240000	1.0051	0.12706	rna-XM_027966819.2	EFEMP1
3	68200001	68240000	1.0051	0.12706	rna-XM_027966816.2	EFEMP1
3	68200001	68240000	1.0051	0.12706	rna-XM_012171221.4	EFEMP1
20	40820001	40860000	1.00416	0.189292	rna-XM_042236974.1	JARID2
20	40820001	40860000	1.00416	0.189292	rna-XM_027959030.2	JARID2
20	40820001	40860000	1.00416	0.189292	rna-XM_027959027.2	JARID2
20	40820001	40860000	1.00416	0.189292	rna-XM_027959026.2	JARID2
2	59120001	59160000	0.998439	0.112919	rna-XM_015093177.3	GNAQ
3	80680001	80720000	0.991275	0.0976373	rna-XM_042246242.1	THADA
3	80680001	80720000	0.991275	0.0976373	rna-XM_012172738.4	THADA
3	80680001	80720000	0.991275	0.0976373	rna-XM_012172732.4	THADA
1	121760001	121800000	0.990124	0.188235	rna-XM_042229327.1	KCNE2
1	121760001	121800000	0.990124	0.188235	rna-XM_042229322.1	KCNE2
1	121760001	121800000	0.990124	0.188235	rna-XM_042229318.1	KCNE2
11	25040001	25080000	0.987076	0.170591	rna-XM_042255555.1	SLC13A5
1	277620001	277660000	0.986664	0.256367	rna-XM_004003423.5	KCNH8
19	39640001	39680000	0.985044	0.139451	rna-XM_027958232.2	PTPRG
19	39640001	39680000	0.985044	0.139451	rna-XM_027958231.2	PTPRG
19	39640001	39680000	0.985044	0.139451	rna-XM_027958230.2	PTPRG
6	25440001	25480000	0.984849	0.122862	rna-XM_042251218.1	C6H4orf17
6	25440001	25480000	0.984849	0.122862	rna-XM_042251217.1	C6H4orf17
6	25440001	25480000	0.984849	0.122862	rna-XM_042251216.1	C6H4orf17
6	25440001	25480000	0.984849	0.122862	rna-XM_042251215.1	C6H4orf17
6	25440001	25480000	0.984849	0.122862	rna-XM_042251214.1	C6H4orf17
6	25440001	25480000	0.984849	0.122862	rna-XM_042251213.1	C6H4orf17
6	25440001	25480000	0.984849	0.122862	rna-XM_042251212.1	C6H4orf17
6	25440001	25480000	0.984849	0.122862	rna-XM_042251211.1	C6H4orf17
6	25440001	25480000	0.984849	0.122862	rna-XM_042251210.1	C6H4orf17
6	25440001	25480000	0.984849	0.122862	rna-XM_042251209.1	C6H4orf17
6	25440001	25480000	0.984849	0.122862	rna-XM_042251208.1	C6H4orf17
6	25440001	25480000	0.984849	0.122862	rna-XM_027970859.2	C6H4orf17
3	80720001	80760000	0.98437	0.188382	rna-XM_042246242.1	THADA
3	80720001	80760000	0.98437	0.188382	rna-XM_012172738.4	THADA
3	80720001	80760000	0.98437	0.188382	rna-XM_012172732.4	THADA
24	4360001	4400000	0.983838	0.234918	rna-XM_042239821.1	DNAAF8
24	4360001	4400000	0.983838	0.234918	rna-XM_042239820.1	DNAAF8
24	4360001	4400000	0.983838	0.234918	rna-XM_042239819.1	DNAAF8
24	4360001	4400000	0.983838	0.234918	rna-XM_042239818.1	DNAAF8
24	4360001	4400000	0.983838	0.234918	rna-XM_042239812.1	ANKS3
24	4360001	4400000	0.983838	0.234918	rna-XM_042239811.1	ANKS3
24	4360001	4400000	0.983838	0.234918	rna-XM_042239810.1	ANKS3
24	4360001	4400000	0.983838	0.234918	rna-XM_042239809.1	ANKS3
24	4360001	4400000	0.983838	0.234918	rna-XM_027961566.2	DNAAF8
24	4360001	4400000	0.983838	0.234918	rna-XM_027961161.2	ANKS3
24	4360001	4400000	0.983838	0.234918	rna-XM_027961159.2	ANKS3
24	4360001	4400000	0.983838	0.234918	rna-XM_015104067.3	DNAAF8
X	9760001	9800000	0.978219	0.144375	rna-XM_027963555.2	ARHGAP6
X	9760001	9800000	0.978219	0.144375	rna-XM_004021902.5	ARHGAP6
X	61520001	61560000	0.973509	0.157887	rna-XM_027962845.2	STARD8
X	61520001	61560000	0.973509	0.157887	rna-XM_015104923.3	STARD8
24	21840001	21880000	0.966827	0.182472	rna-XM_042240161.1	DCTN5
24	21840001	21880000	0.966827	0.182472	rna-XM_004020840.4	DCTN5
2	60000001	60040000	0.965371	0.224842	rna-XM_042243325.1	PRUNE2
2	60000001	60040000	0.965371	0.224842	rna-XM_042243324.1	PRUNE2
2	60000001	60040000	0.965371	0.224842	rna-XM_027964479.2	PRUNE2
2	60000001	60040000	0.965371	0.224842	rna-XM_027964477.2	PRUNE2
2	60000001	60040000	0.965371	0.224842	rna-XM_027964476.2	PRUNE2
2	60000001	60040000	0.965371	0.224842	rna-XM_027964475.2	PRUNE2
2	60000001	60040000	0.965371	0.224842	rna-XM_027964474.2	PRUNE2
3	99720001	99760000	0.965135	0.134077	rna-XM_042246374.1	IL1R2
3	99720001	99760000	0.965135	0.134077	rna-XM_042246373.1	IL1R2
3	99720001	99760000	0.965135	0.134077	rna-XM_042246372.1	IL1R2
3	99720001	99760000	0.965135	0.134077	rna-XM_012173720.4	IL1R2
15	39020001	39060000	0.960996	0.139434	rna-XM_042233041.1	BTBD10
15	39020001	39060000	0.960996	0.139434	rna-XM_042233040.1	BTBD10
15	39020001	39060000	0.960996	0.139434	rna-XM_042233039.1	BTBD10
15	39020001	39060000	0.960996	0.139434	rna-XM_042233038.1	BTBD10
15	39020001	39060000	0.960996	0.139434	rna-XM_042233037.1	BTBD10
15	39020001	39060000	0.960996	0.139434	rna-XM_042233036.1	BTBD10
15	39020001	39060000	0.960996	0.139434	rna-XM_042233035.1	BTBD10
15	39020001	39060000	0.960996	0.139434	rna-XM_042233034.1	BTBD10
15	39020001	39060000	0.960996	0.139434	rna-XM_042233033.1	BTBD10
15	39020001	39060000	0.960996	0.139434	rna-XM_042233032.1	BTBD10
15	39020001	39060000	0.960996	0.139434	rna-XM_042233031.1	BTBD10
15	39020001	39060000	0.960996	0.139434	rna-XM_042232604.1	ARNTL
15	39020001	39060000	0.960996	0.139434	rna-XM_042232603.1	ARNTL
15	39020001	39060000	0.960996	0.139434	rna-XM_042232602.1	ARNTL
15	39020001	39060000	0.960996	0.139434	rna-XM_027979374.2	BTBD10
15	39020001	39060000	0.960996	0.139434	rna-XM_027979373.2	BTBD10
15	39020001	39060000	0.960996	0.139434	rna-XM_027979372.2	BTBD10
15	39020001	39060000	0.960996	0.139434	rna-XM_027978985.2	ARNTL
15	39020001	39060000	0.960996	0.139434	rna-XM_027978984.2	ARNTL
15	39020001	39060000	0.960996	0.139434	rna-XM_012095267.4	ARNTL
15	39020001	39060000	0.960996	0.139434	rna-XM_004016140.5	BTBD10
15	39020001	39060000	0.960996	0.139434	rna-NM_001129734.1	ARNTL
3	121380001	121420000	0.958058	0.167094	rna-XM_027967187.2	LRRIQ1
3	121380001	121420000	0.958058	0.167094	rna-XM_012174032.4	LRRIQ1
3	121380001	121420000	0.958058	0.167094	rna-XM_012174023.3	LRRIQ1
3	175340001	175380000	0.957769	0.104624	rna-XM_042247168.1	POLR3B
3	175340001	175380000	0.957769	0.104624	rna-XM_042247167.1	POLR3B
3	175340001	175380000	0.957769	0.104624	rna-XM_004006694.5	POLR3B
4	108920001	108960000	0.95647	0.235227	rna-XM_042248971.1	TPK1
4	108920001	108960000	0.95647	0.235227	rna-XM_042248970.1	TPK1
4	108920001	108960000	0.95647	0.235227	rna-XM_027968907.2	TPK1
4	108920001	108960000	0.95647	0.235227	rna-XM_027968906.2	TPK1
4	108920001	108960000	0.95647	0.235227	rna-XM_012177322.4	TPK1
4	108920001	108960000	0.95647	0.235227	rna-XM_004008152.5	TPK1
2	73140001	73180000	0.955964	0.142194	rna-XM_042243420.1	RCL1
2	73140001	73180000	0.955964	0.142194	rna-XM_042243419.1	RCL1
2	73140001	73180000	0.955964	0.142194	rna-XM_042243418.1	RCL1
2	73140001	73180000	0.955964	0.142194	rna-XM_042243417.1	RCL1
2	73140001	73180000	0.955964	0.142194	rna-XM_012124526.4	RCL1
2	73140001	73180000	0.955964	0.142194	rna-XM_012124521.4	RCL1
2	73140001	73180000	0.955964	0.142194	rna-XM_004004356.5	RCL1
21	41220001	41260000	0.955905	0.197446	rna-XM_027959699.2	C21H11orf80
21	41220001	41260000	0.955905	0.197446	rna-XM_027959697.2	C21H11orf80
3	68240001	68280000	0.954282	0.155973	rna-XM_042246140.1	EFEMP1
3	68240001	68280000	0.954282	0.155973	rna-XM_042246139.1	EFEMP1
3	68240001	68280000	0.954282	0.155973	rna-XM_042246138.1	EFEMP1
3	68240001	68280000	0.954282	0.155973	rna-XM_042246136.1	EFEMP1
3	68240001	68280000	0.954282	0.155973	rna-XM_027966819.2	EFEMP1
3	68240001	68280000	0.954282	0.155973	rna-XM_027966816.2	EFEMP1
3	68240001	68280000	0.954282	0.155973	rna-XM_012171221.4	EFEMP1
10	18240001	18280000	0.952461	0.100779	rna-XM_012184433.4	MED4
4	80520001	80560000	0.95225	0.127855	rna-XM_042248731.1	GLI3
4	80520001	80560000	0.95225	0.127855	rna-XM_042248730.1	GLI3
19	55880001	55920000	0.949407	0.107588	rna-XM_042236399.1	TMCC1
19	55880001	55920000	0.949407	0.107588	rna-XM_042236398.1	TMCC1
19	55880001	55920000	0.949407	0.107588	rna-XM_042236396.1	TMCC1
19	55880001	55920000	0.949407	0.107588	rna-XM_042236395.1	TMCC1
19	55880001	55920000	0.949407	0.107588	rna-XM_042236394.1	TMCC1
19	55880001	55920000	0.949407	0.107588	rna-XM_042236393.1	TMCC1
19	55880001	55920000	0.949407	0.107588	rna-XM_027957777.2	TMCC1
10	17040001	17080000	0.9435	0.0967735	rna-XM_027973554.2	LRCH1
10	17040001	17080000	0.9435	0.0967735	rna-XM_027973553.2	LRCH1
10	17040001	17080000	0.9435	0.0967735	rna-XM_027973552.2	LRCH1
10	17040001	17080000	0.9435	0.0967735	rna-XM_027973551.2	LRCH1
2	176040001	176080000	0.943338	0.131285	rna-XM_027965021.2	TMEM163
8	81360001	81400000	0.939734	0.100563	rna-XM_042253667.1	ARID1B
8	81360001	81400000	0.939734	0.100563	rna-XM_027972614.2	ARID1B
8	81360001	81400000	0.939734	0.100563	rna-XM_027972613.2	ARID1B
8	81360001	81400000	0.939734	0.100563	rna-XM_015097501.3	ARID1B
4	48180001	48220000	0.938316	0.0970929	rna-XM_042248517.1	ATXN7L1
4	48180001	48220000	0.938316	0.0970929	rna-XM_042248516.1	ATXN7L1
4	48180001	48220000	0.938316	0.0970929	rna-XM_042248515.1	ATXN7L1
4	48180001	48220000	0.938316	0.0970929	rna-XM_042248514.1	ATXN7L1
4	48180001	48220000	0.938316	0.0970929	rna-XM_042248513.1	ATXN7L1
4	48180001	48220000	0.938316	0.0970929	rna-XM_012176695.3	ATXN7L1
4	48180001	48220000	0.938316	0.0970929	rna-XM_012176694.3	ATXN7L1
4	48180001	48220000	0.938316	0.0970929	rna-XM_012176693.3	ATXN7L1
4	48180001	48220000	0.938316	0.0970929	rna-XM_012176690.3	ATXN7L1
4	48180001	48220000	0.938316	0.0970929	rna-XM_012176688.3	ATXN7L1
4	48180001	48220000	0.938316	0.0970929	rna-XM_004007839.5	EFCAB10
20	10960001	11000000	0.937765	0.19434	rna-XM_027958948.1	MTCH1
20	10960001	11000000	0.937765	0.19434	rna-XM_027958943.2	FGD2
20	10960001	11000000	0.937765	0.19434	rna-XM_015102579.2	MTCH1
1	120040001	120080000	0.937515	0.116651	rna-XM_027977865.2	ADCY10
6	96280001	96320000	0.9333	0.131977	rna-XM_027970763.2	CFAP299
19	29340001	29380000	0.92577	0.157569	rna-XM_027958165.2	LOC101104611
3	68180001	68220000	0.925422	0.116045	rna-XM_042246140.1	EFEMP1
3	68180001	68220000	0.925422	0.116045	rna-XM_042246139.1	EFEMP1
3	68180001	68220000	0.925422	0.116045	rna-XM_042246138.1	EFEMP1
3	68180001	68220000	0.925422	0.116045	rna-XM_042246136.1	EFEMP1
3	68180001	68220000	0.925422	0.116045	rna-XM_027966819.2	EFEMP1
3	68180001	68220000	0.925422	0.116045	rna-XM_027966816.2	EFEMP1
3	68180001	68220000	0.925422	0.116045	rna-XM_012171221.4	EFEMP1
14	47240001	47280000	0.92541	0.144876	rna-XM_042230912.1	SIPA1L3
14	47240001	47280000	0.92541	0.144876	rna-XM_042230911.1	SIPA1L3
14	47240001	47280000	0.92541	0.144876	rna-XM_042230910.1	SIPA1L3
14	47240001	47280000	0.92541	0.144876	rna-XM_042230909.1	SIPA1L3
14	47240001	47280000	0.92541	0.144876	rna-XM_042230908.1	SIPA1L3
14	47240001	47280000	0.92541	0.144876	rna-XM_027977924.2	SIPA1L3
X	124480001	124520000	0.924853	0.202326	rna-XM_042241619.1	CHRDL1
X	124480001	124520000	0.924853	0.202326	rna-XM_027963597.2	CHRDL1
X	124480001	124520000	0.924853	0.202326	rna-XM_027963596.2	CHRDL1
X	124480001	124520000	0.924853	0.202326	rna-XM_027963595.2	CHRDL1
X	124480001	124520000	0.924853	0.202326	rna-XM_027963594.2	CHRDL1
X	124480001	124520000	0.924853	0.202326	rna-XM_027963592.2	CHRDL1
X	124480001	124520000	0.924853	0.202326	rna-XM_027963591.2	CHRDL1
X	124480001	124520000	0.924853	0.202326	rna-XM_027963590.2	CHRDL1
X	124480001	124520000	0.924853	0.202326	rna-XM_027963589.2	CHRDL1
X	124480001	124520000	0.924853	0.202326	rna-XM_027963588.2	CHRDL1
3	42960001	43000000	0.921613	0.111987	rna-XM_042245983.1	SPRED2
3	42960001	43000000	0.921613	0.111987	rna-XM_042245982.1	SPRED2
3	42960001	43000000	0.921613	0.111987	rna-XM_042245981.1	SPRED2
3	42960001	43000000	0.921613	0.111987	rna-XM_027966690.2	SPRED2
2	30280001	30320000	0.921474	0.241948	rna-XM_042243050.1	ERCC6L2
2	30280001	30320000	0.921474	0.241948	rna-XM_042243049.1	ERCC6L2
2	30280001	30320000	0.921474	0.241948	rna-XM_042243048.1	ERCC6L2
2	30280001	30320000	0.921474	0.241948	rna-XM_042243047.1	ERCC6L2
2	30280001	30320000	0.921474	0.241948	rna-XM_042243046.1	ERCC6L2
2	30280001	30320000	0.921474	0.241948	rna-XM_027964231.2	ERCC6L2
2	30280001	30320000	0.921474	0.241948	rna-XM_027964230.2	ERCC6L2
1	247980001	248020000	0.915862	0.167603	rna-XM_027959799.2	RASA2
1	247980001	248020000	0.915862	0.167603	rna-XM_027959798.2	RASA2
X	98420001	98460000	0.912709	0.0931564	rna-XM_027963302.2	ARHGEF6
X	98420001	98460000	0.912709	0.0931564	rna-XM_012107262.4	ARHGEF6
X	98420001	98460000	0.912709	0.0931564	rna-XM_012107260.4	ARHGEF6
X	98420001	98460000	0.912709	0.0931564	rna-XM_012107258.4	ARHGEF6
X	98420001	98460000	0.912709	0.0931564	rna-XM_012107257.4	ARHGEF6
X	98420001	98460000	0.912709	0.0931564	rna-XM_012107256.4	ARHGEF6
X	98420001	98460000	0.912709	0.0931564	rna-XM_004022312.5	ARHGEF6
4	113200001	113240000	0.911966	0.0972018	rna-XM_027968909.2	EZH2
4	108940001	108980000	0.909945	0.250982	rna-XM_042248971.1	TPK1
4	108940001	108980000	0.909945	0.250982	rna-XM_042248970.1	TPK1
4	108940001	108980000	0.909945	0.250982	rna-XM_027968907.2	TPK1
4	108940001	108980000	0.909945	0.250982	rna-XM_027968906.2	TPK1
4	108940001	108980000	0.909945	0.250982	rna-XM_012177322.4	TPK1
4	108940001	108980000	0.909945	0.250982	rna-XM_004008152.5	TPK1
12	80200001	80240000	0.90916	0.104865	rna-XM_042229515.1	CSRP1
12	80200001	80240000	0.90916	0.104865	rna-XM_027976050.2	CSRP1
12	80200001	80240000	0.90916	0.104865	rna-XM_027976049.2	CSRP1
12	80200001	80240000	0.90916	0.104865	rna-XM_027976048.2	CSRP1
2	59980001	60020000	0.908631	0.212302	rna-XM_042243325.1	PRUNE2
2	59980001	60020000	0.908631	0.212302	rna-XM_042243324.1	PRUNE2
2	59980001	60020000	0.908631	0.212302	rna-XM_027964479.2	PRUNE2
2	59980001	60020000	0.908631	0.212302	rna-XM_027964477.2	PRUNE2
2	59980001	60020000	0.908631	0.212302	rna-XM_027964476.2	PRUNE2
2	59980001	60020000	0.908631	0.212302	rna-XM_027964475.2	PRUNE2
2	59980001	60020000	0.908631	0.212302	rna-XM_027964474.2	PRUNE2
3	175360001	175400000	0.90625	0.0997438	rna-XM_042247168.1	POLR3B
3	175360001	175400000	0.90625	0.0997438	rna-XM_042247167.1	POLR3B
3	175360001	175400000	0.90625	0.0997438	rna-XM_004006694.5	POLR3B
4	108900001	108940000	0.903309	0.264809	rna-XM_042248971.1	TPK1
4	108900001	108940000	0.903309	0.264809	rna-XM_042248970.1	TPK1
4	108900001	108940000	0.903309	0.264809	rna-XM_027968907.2	TPK1
4	108900001	108940000	0.903309	0.264809	rna-XM_027968906.2	TPK1
4	108900001	108940000	0.903309	0.264809	rna-XM_012177322.4	TPK1
4	108900001	108940000	0.903309	0.264809	rna-XM_004008152.5	TPK1
14	35920001	35960000	0.90185	0.179946	rna-XM_042231846.1	UTP4
14	35920001	35960000	0.90185	0.179946	rna-XM_042231845.1	UTP4
14	35920001	35960000	0.90185	0.179946	rna-XM_027978122.2	SNTB2
14	35920001	35960000	0.90185	0.179946	rna-XM_004015097.5	UTP4
14	8080001	8120000	0.896358	0.182206	rna-XM_042231491.1	SDR42E1
14	8080001	8120000	0.896358	0.182206	rna-NM_001267882.1	HSD17B2
14	8100001	8140000	0.894427	0.221491	rna-NM_001267882.1	HSD17B2
14	35760001	35800000	0.893008	0.382634	rna-XM_012190024.4	TANGO6
14	35760001	35800000	0.893008	0.382634	rna-XM_004015602.5	TANGO6
3	99740001	99780000	0.885055	0.122305	rna-XM_042246374.1	IL1R2
3	99740001	99780000	0.885055	0.122305	rna-XM_042246373.1	IL1R2
3	99740001	99780000	0.885055	0.122305	rna-XM_042246372.1	IL1R2
3	99740001	99780000	0.885055	0.122305	rna-XM_012173720.4	IL1R2
1	121580001	121620000	0.882197	0.131077	rna-XM_027967511.2	RCAN1
5	4140001	4180000	0.881859	0.0922366	rna-XM_042249599.1	UPF1
5	4140001	4180000	0.881859	0.0922366	rna-XM_027969378.2	CERS1
5	4140001	4180000	0.881859	0.0922366	rna-XM_027969376.2	CERS1
5	4140001	4180000	0.881859	0.0922366	rna-XM_027969375.2	UPF1
5	4140001	4180000	0.881859	0.0922366	rna-XM_027969374.2	UPF1
X	83760001	83800000	0.881455	0.207595	rna-XM_004022672.4	GABRE
19	39600001	39640000	0.879323	0.15741	rna-XM_027958232.2	PTPRG
19	39600001	39640000	0.879323	0.15741	rna-XM_027958231.2	PTPRG
19	39600001	39640000	0.879323	0.15741	rna-XM_027958230.2	PTPRG
21	540001	580000	0.877719	0.167135	rna-XM_027959608.2	VSTM5
1	120020001	120060000	0.877398	0.105516	rna-XM_027977865.2	ADCY10
X	54660001	54700000	0.871936	0.399348	rna-XM_012106694.4	SHROOM4
X	54660001	54700000	0.871936	0.399348	rna-XM_012106690.4	SHROOM4
3	42980001	43020000	0.871811	0.107358	rna-XM_042245983.1	SPRED2
3	42980001	43020000	0.871811	0.107358	rna-XM_042245982.1	SPRED2
3	42980001	43020000	0.871811	0.107358	rna-XM_042245981.1	SPRED2
3	42980001	43020000	0.871811	0.107358	rna-XM_027966690.2	SPRED2
7	6760001	6800000	0.870753	0.116909	rna-XM_042251987.1	CERT1
7	6760001	6800000	0.870753	0.116909	rna-XM_042251985.1	HMGCR
7	6760001	6800000	0.870753	0.116909	rna-XM_027971469.2	HMGCR
7	6760001	6800000	0.870753	0.116909	rna-XM_015096790.3	CERT1
7	6760001	6800000	0.870753	0.116909	rna-XM_015096789.3	CERT1
7	6760001	6800000	0.870753	0.116909	rna-XM_004010192.5	HMGCR
4	41720001	41760000	0.868978	0.127773	rna-XM_042248474.1	LOC101102230
4	41720001	41760000	0.868978	0.127773	rna-XM_042248473.1	LOC101102230
4	41720001	41760000	0.868978	0.127773	rna-XM_012176569.4	LOC101102230
4	41720001	41760000	0.868978	0.127773	rna-XM_012176566.4	LOC101102230
4	41720001	41760000	0.868978	0.127773	rna-XM_012176565.4	LOC101102230
14	47260001	47300000	0.867403	0.117773	rna-XM_042230912.1	SIPA1L3
14	47260001	47300000	0.867403	0.117773	rna-XM_042230911.1	SIPA1L3
14	47260001	47300000	0.867403	0.117773	rna-XM_042230910.1	SIPA1L3
14	47260001	47300000	0.867403	0.117773	rna-XM_042230909.1	SIPA1L3
14	47260001	47300000	0.867403	0.117773	rna-XM_042230908.1	SIPA1L3
14	47260001	47300000	0.867403	0.117773	rna-XM_027977924.2	SIPA1L3
4	108960001	109000000	0.866812	0.201249	rna-XM_042248971.1	TPK1
4	108960001	109000000	0.866812	0.201249	rna-XM_042248970.1	TPK1
4	108960001	109000000	0.866812	0.201249	rna-XM_027968907.2	TPK1
4	108960001	109000000	0.866812	0.201249	rna-XM_027968906.2	TPK1
4	108960001	109000000	0.866812	0.201249	rna-XM_012177322.4	TPK1
4	108960001	109000000	0.866812	0.201249	rna-XM_004008152.5	TPK1
14	35780001	35820000	0.862262	0.370779	rna-XM_012190024.4	TANGO6
14	35780001	35820000	0.862262	0.370779	rna-XM_004015602.5	TANGO6
13	7360001	7400000	0.860847	0.108878	rna-XM_042230293.1	MACROD2
13	7360001	7400000	0.860847	0.108878	rna-XM_027976486.2	MACROD2
1	79140001	79180000	0.856176	0.17968	rna-XM_004002243.5	OLFM3
1	79140001	79180000	0.856176	0.17968	rna-XM_004002242.5	OLFM3
7	51300001	51340000	0.855911	0.150542	rna-XM_042252405.1	TCF12
7	51300001	51340000	0.855911	0.150542	rna-XM_042252404.1	TCF12
7	51300001	51340000	0.855911	0.150542	rna-XM_042252403.1	TCF12
7	51300001	51340000	0.855911	0.150542	rna-XM_042252402.1	TCF12
7	51300001	51340000	0.855911	0.150542	rna-XM_027971799.2	TCF12
7	51300001	51340000	0.855911	0.150542	rna-XM_027971798.2	TCF12
7	51300001	51340000	0.855911	0.150542	rna-XM_027971797.2	TCF12
14	8060001	8100000	0.853602	0.18871	rna-XM_042231491.1	SDR42E1
1	120060001	120100000	0.853495	0.121298	rna-XM_027977865.2	ADCY10
9	77560001	77600000	0.853415	0.132118	rna-XM_042254443.1	VPS13B
9	77560001	77600000	0.853415	0.132118	rna-XM_042254442.1	VPS13B
9	77560001	77600000	0.853415	0.132118	rna-XM_042254441.1	VPS13B
9	77560001	77600000	0.853415	0.132118	rna-XM_042254440.1	VPS13B
9	77560001	77600000	0.853415	0.132118	rna-XM_015097613.3	VPS13B
9	77560001	77600000	0.853415	0.132118	rna-XM_015097612.3	VPS13B
9	77560001	77600000	0.853415	0.132118	rna-XM_004011814.5	VPS13B
3	121340001	121380000	0.852949	0.102185	rna-XM_027967187.2	LRRIQ1
3	121340001	121380000	0.852949	0.102185	rna-XM_012174032.4	LRRIQ1
3	121340001	121380000	0.852949	0.102185	rna-XM_012174023.3	LRRIQ1
3	215260001	215300000	0.852628	0.169439	rna-XM_042247709.1	CDC42EP1
3	215260001	215300000	0.852628	0.169439	rna-XM_042247708.1	CDC42EP1
3	215260001	215300000	0.852628	0.169439	rna-XM_027968087.2	GGA1
3	215260001	215300000	0.852628	0.169439	rna-XM_027968083.2	LGALS2
3	215260001	215300000	0.852628	0.169439	rna-XM_027968082.2	LGALS2
3	215260001	215300000	0.852628	0.169439	rna-XM_027968081.2	LGALS2
3	215260001	215300000	0.852628	0.169439	rna-XM_027968080.2	CDC42EP1
3	215260001	215300000	0.852628	0.169439	rna-XM_027968079.2	CDC42EP1
17	63180001	63220000	0.849259	0.174304	rna-XM_042234693.1	SPPL3
17	63180001	63220000	0.849259	0.174304	rna-XM_027956626.2	SPPL3
13	3500001	3540000	0.848817	0.240286	rna-XM_042230417.1	LOC101109032
13	3500001	3540000	0.848817	0.240286	rna-XM_042230416.1	LOC101109032
13	3500001	3540000	0.848817	0.240286	rna-XM_042230415.1	LOC101109032
13	3500001	3540000	0.848817	0.240286	rna-XM_027976472.2	LOC101109032
1	130060001	130100000	0.843695	0.166287	rna-XM_015092381.3	ADAMTS5
2	179020001	179060000	0.841264	0.147285	rna-XM_015093450.3	ACTR3
24	11040001	11080000	0.840541	0.123811	rna-XM_042240682.1	RSL1D1
24	11040001	11080000	0.840541	0.123811	rna-XM_004020776.5	RSL1D1
18	52900001	52940000	0.840453	0.131021	rna-XM_042235350.1	ADAL
18	52900001	52940000	0.840453	0.131021	rna-XM_042235349.1	ADAL
18	52900001	52940000	0.840453	0.131021	rna-XM_004017927.5	ADAL
1	165800001	165840000	0.839451	0.126441	rna-XM_042229899.1	LOC101110467
1	165800001	165840000	0.839451	0.126441	rna-XM_042229766.1	LOC101110467
1	165800001	165840000	0.839451	0.126441	rna-XM_012188794.4	LOC101110467
1	165800001	165840000	0.839451	0.126441	rna-XM_004002883.5	LOC101110467
X	77720001	77760000	0.838474	0.193029	rna-XM_042241740.1	DACH2
9	37940001	37980000	0.837487	0.171112	rna-XM_042254239.1	TOX
9	37940001	37980000	0.837487	0.171112	rna-XM_042254238.1	TOX
9	37940001	37980000	0.837487	0.171112	rna-XM_042254237.1	TOX
9	37940001	37980000	0.837487	0.171112	rna-XM_042254236.1	TOX
9	37940001	37980000	0.837487	0.171112	rna-XM_004011695.5	TOX
1	198820001	198860000	0.837162	0.113526	rna-XM_042233274.1	TPRG1
1	198820001	198860000	0.837162	0.113526	rna-XM_042233271.1	TPRG1
1	198820001	198860000	0.837162	0.113526	rna-XM_042233267.1	TPRG1
1	198820001	198860000	0.837162	0.113526	rna-XM_042233265.1	TPRG1
1	198820001	198860000	0.837162	0.113526	rna-XM_042233258.1	TPRG1
1	198820001	198860000	0.837162	0.113526	rna-XM_004003046.5	TPRG1
3	20240001	20280000	0.834665	0.233854	rna-XM_042245791.1	ROCK2
3	20240001	20280000	0.834665	0.233854	rna-XM_027966526.2	ROCK2
3	20240001	20280000	0.834665	0.233854	rna-XM_027966525.2	ROCK2
3	20240001	20280000	0.834665	0.233854	rna-XM_015094229.3	ROCK2
3	20240001	20280000	0.834665	0.233854	rna-XM_015094226.3	ROCK2
3	20240001	20280000	0.834665	0.233854	rna-XM_015094225.3	ROCK2
3	20240001	20280000	0.834665	0.233854	rna-XM_015094224.3	ROCK2
3	87520001	87560000	0.833897	0.108033	rna-XM_027966934.2	CRIM1
3	87520001	87560000	0.833897	0.108033	rna-XM_027966933.2	CRIM1
3	8600001	8640000	0.833809	0.104883	rna-XM_042245677.1	NIBAN2
3	8600001	8640000	0.833809	0.104883	rna-XM_027966422.2	NIBAN2
2	8980001	9020000	0.830141	0.162732	rna-XM_004003978.4	TNFSF15
1	260440001	260480000	0.829364	0.103353	rna-XM_042237308.1	B3GALT5
1	260440001	260480000	0.829364	0.103353	rna-XM_042237303.1	B3GALT5
1	260440001	260480000	0.829364	0.103353	rna-XM_042237293.1	B3GALT5
1	260440001	260480000	0.829364	0.103353	rna-XM_042237288.1	B3GALT5
1	260440001	260480000	0.829364	0.103353	rna-XM_042237279.1	B3GALT5
1	260440001	260480000	0.829364	0.103353	rna-XM_042237278.1	B3GALT5
1	260440001	260480000	0.829364	0.103353	rna-XM_042237276.1	B3GALT5
1	260440001	260480000	0.829364	0.103353	rna-XM_042237271.1	B3GALT5
1	260440001	260480000	0.829364	0.103353	rna-XM_015092661.3	B3GALT5
16	33460001	33500000	0.828814	0.128904	rna-XM_042233826.1	C6
16	33460001	33500000	0.828814	0.128904	rna-XM_042233825.1	C6
16	33460001	33500000	0.828814	0.128904	rna-XM_042233824.1	C6
16	33460001	33500000	0.828814	0.128904	rna-XM_042233823.1	C6
16	33460001	33500000	0.828814	0.128904	rna-XM_004017016.5	C6
12	80320001	80360000	0.827465	0.109732	rna-XM_042229519.1	TNNT2
12	80320001	80360000	0.827465	0.109732	rna-XM_042229517.1	TNNT2
12	80320001	80360000	0.827465	0.109732	rna-XM_042229516.1	TNNT2
12	80320001	80360000	0.827465	0.109732	rna-XM_027976058.2	TNNT2
12	80320001	80360000	0.827465	0.109732	rna-XM_027976057.2	TNNT2
12	80320001	80360000	0.827465	0.109732	rna-XM_027976056.2	TNNT2
20	16960001	17000000	0.823344	0.0922844	rna-XM_042237259.1	ABCC10
20	16960001	17000000	0.823344	0.0922844	rna-XM_042237258.1	ABCC10
20	16960001	17000000	0.823344	0.0922844	rna-XM_027959228.2	ABCC10
20	16960001	17000000	0.823344	0.0922844	rna-XM_027959227.2	ABCC10
2	31060001	31100000	0.823189	0.118878	rna-XM_042243053.1	FANCC
2	31060001	31100000	0.823189	0.118878	rna-XM_042243052.1	FANCC
2	31060001	31100000	0.823189	0.118878	rna-XM_004004090.5	FANCC
1	277660001	277700000	0.82052	0.173045	rna-XM_004003423.5	KCNH8
4	96900001	96940000	0.819798	0.137937	rna-XM_042249312.1	PODXL
13	6700001	6740000	0.819786	0.246599	rna-XM_027976478.2	ISM1
5	91380001	91420000	0.818731	0.149955	rna-XM_042250759.1	KIAA0825
5	91380001	91420000	0.818731	0.149955	rna-XM_042250758.1	KIAA0825
5	91380001	91420000	0.818731	0.149955	rna-XM_042250757.1	KIAA0825
5	91380001	91420000	0.818731	0.149955	rna-XM_012178948.3	KIAA0825
18	31640001	31680000	0.817814	0.151957	rna-XM_012098695.4	EDC3
18	31640001	31680000	0.817814	0.151957	rna-XM_004017852.5	EDC3
7	6900001	6940000	0.816965	0.146591	rna-XM_042251987.1	CERT1
7	6900001	6940000	0.816965	0.146591	rna-XM_042251986.1	POLK
7	6900001	6940000	0.816965	0.146591	rna-XM_015096790.3	CERT1
7	6900001	6940000	0.816965	0.146591	rna-XM_015096789.3	CERT1
7	6900001	6940000	0.816965	0.146591	rna-XM_004010194.5	POLK
3	169660001	169700000	0.816638	0.110057	rna-XM_042247124.1	UHRF1BP1L
3	169660001	169700000	0.816638	0.110057	rna-XM_004006648.4	UHRF1BP1L
X	51660001	51700000	0.815813	0.1587	rna-XM_042242313.1	LOC101109151
3	215100001	215140000	0.814891	0.148694	rna-XM_042247707.1	MICAL3
3	215100001	215140000	0.814891	0.148694	rna-XM_042247706.1	MICAL3
3	215100001	215140000	0.814891	0.148694	rna-XM_042247705.1	MICAL3
3	215100001	215140000	0.814891	0.148694	rna-XM_042247702.1	MICAL3
3	215100001	215140000	0.814891	0.148694	rna-XM_042247701.1	MICAL3
3	215100001	215140000	0.814891	0.148694	rna-XM_042247700.1	MICAL3
3	215100001	215140000	0.814891	0.148694	rna-XM_042247699.1	MICAL3
3	215100001	215140000	0.814891	0.148694	rna-XM_042247698.1	MICAL3
3	215100001	215140000	0.814891	0.148694	rna-XM_042247697.1	MICAL3
3	215100001	215140000	0.814891	0.148694	rna-XM_027968077.2	MICAL3
3	215100001	215140000	0.814891	0.148694	rna-XM_027968074.2	MICAL3
3	215100001	215140000	0.814891	0.148694	rna-XM_027968073.2	MICAL3
3	215100001	215140000	0.814891	0.148694	rna-XM_027968072.2	MICAL3
3	215100001	215140000	0.814891	0.148694	rna-XM_027968067.2	MICAL3
1	245500001	245540000	0.812102	0.122678	rna-XM_042235924.1	DIPK2A
1	245500001	245540000	0.812102	0.122678	rna-XM_027959602.2	DIPK2A
14	36020001	36060000	0.811925	0.261943	rna-XM_042231856.1	NIP7
14	36020001	36060000	0.811925	0.261943	rna-XM_042231854.1	VPS4A
14	36020001	36060000	0.811925	0.261943	rna-XM_042231853.1	TERF2
14	36020001	36060000	0.811925	0.261943	rna-XM_042231852.1	TERF2
14	36020001	36060000	0.811925	0.261943	rna-XM_042231851.1	TERF2
14	36020001	36060000	0.811925	0.261943	rna-XM_042231850.1	COG8
14	36020001	36060000	0.811925	0.261943	rna-XM_027978126.2	VPS4A
14	36020001	36060000	0.811925	0.261943	rna-XM_027978125.2	VPS4A
14	36020001	36060000	0.811925	0.261943	rna-XM_027978124.2	TERF2
14	36020001	36060000	0.811925	0.261943	rna-XM_027978123.2	COG8
14	36020001	36060000	0.811925	0.261943	rna-XM_015100516.3	NIP7
14	36020001	36060000	0.811925	0.261943	rna-XM_015100515.3	TERF2
14	36020001	36060000	0.811925	0.261943	rna-XM_012190037.4	NIP7
14	36020001	36060000	0.811925	0.261943	rna-XM_004015100.5	TMED6
14	36020001	36060000	0.811925	0.261943	rna-XM_004015098.5	NIP7
12	5480001	5520000	0.809673	0.0901284	rna-XM_042257056.1	LOC101114941
12	5480001	5520000	0.809673	0.0901284	rna-XM_042257055.1	LOC101114941
9	77600001	77640000	0.809084	0.11699	rna-XM_042254443.1	VPS13B
9	77600001	77640000	0.809084	0.11699	rna-XM_042254442.1	VPS13B
9	77600001	77640000	0.809084	0.11699	rna-XM_042254441.1	VPS13B
9	77600001	77640000	0.809084	0.11699	rna-XM_042254440.1	VPS13B
9	77600001	77640000	0.809084	0.11699	rna-XM_015097613.3	VPS13B
9	77600001	77640000	0.809084	0.11699	rna-XM_015097612.3	VPS13B
9	77600001	77640000	0.809084	0.11699	rna-XM_004011814.5	VPS13B
12	80240001	80280000	0.808104	0.101492	rna-XM_042229515.1	CSRP1
12	80240001	80280000	0.808104	0.101492	rna-XM_027976051.2	PHLDA3
12	80240001	80280000	0.808104	0.101492	rna-XM_027976050.2	CSRP1
12	80240001	80280000	0.808104	0.101492	rna-XM_027976049.2	CSRP1
12	80240001	80280000	0.808104	0.101492	rna-XM_027976048.2	CSRP1
4	76400001	76440000	0.806323	0.151109	rna-XM_042248693.1	TNS3
4	76400001	76440000	0.806323	0.151109	rna-XM_042248692.1	TNS3
4	76400001	76440000	0.806323	0.151109	rna-XM_027968688.2	TNS3
4	76400001	76440000	0.806323	0.151109	rna-XM_027968687.2	TNS3
21	41240001	41280000	0.805952	0.198856	rna-XM_042237687.1	PC
21	41240001	41280000	0.805952	0.198856	rna-XM_042237686.1	PC
21	41240001	41280000	0.805952	0.198856	rna-XM_042237685.1	PC
21	41240001	41280000	0.805952	0.198856	rna-XM_042237684.1	PC
21	41240001	41280000	0.805952	0.198856	rna-XM_042237683.1	PC
21	41240001	41280000	0.805952	0.198856	rna-XM_042237682.1	PC
21	41240001	41280000	0.805952	0.198856	rna-XM_042237681.1	PC
21	41240001	41280000	0.805952	0.198856	rna-XM_042237680.1	PC
21	41240001	41280000	0.805952	0.198856	rna-XM_042237679.1	PC
21	41240001	41280000	0.805952	0.198856	rna-XM_042237678.1	PC
21	41240001	41280000	0.805952	0.198856	rna-XM_042237677.1	PC
21	41240001	41280000	0.805952	0.198856	rna-XM_042237676.1	PC
21	41240001	41280000	0.805952	0.198856	rna-XM_042237675.1	PC
21	41240001	41280000	0.805952	0.198856	rna-XM_042237674.1	PC
21	41240001	41280000	0.805952	0.198856	rna-XM_042237673.1	PC
21	41240001	41280000	0.805952	0.198856	rna-XM_027959895.2	PC
21	41240001	41280000	0.805952	0.198856	rna-XM_027959892.2	PC
21	41240001	41280000	0.805952	0.198856	rna-XM_027959891.2	PC
21	41240001	41280000	0.805952	0.198856	rna-XM_027959699.2	C21H11orf80
21	41240001	41280000	0.805952	0.198856	rna-XM_027959697.2	C21H11orf80
1	121740001	121780000	0.805891	0.172649	rna-XM_042229327.1	KCNE2
1	121740001	121780000	0.805891	0.172649	rna-XM_042229322.1	KCNE2
1	121740001	121780000	0.805891	0.172649	rna-XM_042229318.1	KCNE2
1	121740001	121780000	0.805891	0.172649	rna-XM_042229307.1	SMIM11
1	121740001	121780000	0.805891	0.172649	rna-XM_027978009.2	SMIM11
1	121740001	121780000	0.805891	0.172649	rna-XM_027978003.2	SMIM11
3	215180001	215220000	0.805489	0.199299	rna-XM_027968078.2	PEX26
3	215180001	215220000	0.805489	0.199299	rna-XM_015095007.3	TUBA8
1	176900001	176940000	0.802686	0.125983	rna-XM_042231110.1	NECTIN3
1	176900001	176940000	0.802686	0.125983	rna-XM_042231100.1	NECTIN3
1	176900001	176940000	0.802686	0.125983	rna-XM_027979883.2	NECTIN3
X	58240001	58280000	0.802408	0.157408	rna-XM_027963355.2	CHST7
X	58240001	58280000	0.802408	0.157408	rna-XM_027963354.2	CHST7
X	58240001	58280000	0.802408	0.157408	rna-XM_027963353.2	SLC9A7
X	58240001	58280000	0.802408	0.157408	rna-XM_012106819.4	SLC9A7
7	54060001	54100000	0.802155	0.111008	rna-XM_042252445.1	UNC13C
7	54060001	54100000	0.802155	0.111008	rna-XM_042252444.1	UNC13C
2	106080001	106120000	0.801919	0.174434	rna-XM_012129216.4	GLRA3
2	106080001	106120000	0.801919	0.174434	rna-XM_004004453.5	GLRA3
4	76380001	76420000	0.801132	0.172518	rna-XM_042248693.1	TNS3
4	76380001	76420000	0.801132	0.172518	rna-XM_042248692.1	TNS3
4	76380001	76420000	0.801132	0.172518	rna-XM_027968688.2	TNS3
4	76380001	76420000	0.801132	0.172518	rna-XM_027968687.2	TNS3
19	56900001	56940000	0.801094	0.104288	rna-XM_015102478.3	SYN2
3	20220001	20260000	0.799663	0.220733	rna-XM_042245791.1	ROCK2
3	20220001	20260000	0.799663	0.220733	rna-XM_027966526.2	ROCK2
3	20220001	20260000	0.799663	0.220733	rna-XM_027966525.2	ROCK2
3	20220001	20260000	0.799663	0.220733	rna-XM_015094229.3	ROCK2
3	20220001	20260000	0.799663	0.220733	rna-XM_015094226.3	ROCK2
3	20220001	20260000	0.799663	0.220733	rna-XM_015094225.3	ROCK2
3	20220001	20260000	0.799663	0.220733	rna-XM_015094224.3	ROCK2
23	38660001	38700000	0.798731	0.155005	rna-XM_042239658.1	DLGAP1
23	38660001	38700000	0.798731	0.155005	rna-XM_027960728.2	DLGAP1
23	38660001	38700000	0.798731	0.155005	rna-XM_027960727.2	DLGAP1
10	17060001	17100000	0.798115	0.0950856	rna-XM_027973558.2	ESD
10	17060001	17100000	0.798115	0.0950856	rna-XM_027973557.2	ESD
10	17060001	17100000	0.798115	0.0950856	rna-XM_027973556.2	ESD
10	17060001	17100000	0.798115	0.0950856	rna-XM_027973555.2	ESD
10	17060001	17100000	0.798115	0.0950856	rna-XM_027973554.2	LRCH1
10	17060001	17100000	0.798115	0.0950856	rna-XM_027973553.2	LRCH1
10	17060001	17100000	0.798115	0.0950856	rna-XM_027973552.2	LRCH1
10	17060001	17100000	0.798115	0.0950856	rna-XM_027973551.2	LRCH1
18	5880001	5920000	0.795526	0.122793	rna-XM_042235035.1	ADAMTS17
18	5880001	5920000	0.795526	0.122793	rna-XM_042235033.1	ADAMTS17
18	5880001	5920000	0.795526	0.122793	rna-XM_042235032.1	ADAMTS17
18	5880001	5920000	0.795526	0.122793	rna-XM_015101860.3	ADAMTS17
17	34980001	35020000	0.793483	0.122892	rna-XM_042234369.1	NUDT6
17	34980001	35020000	0.793483	0.122892	rna-XM_042234368.1	NUDT6
17	34980001	35020000	0.793483	0.122892	rna-XM_042234367.1	NUDT6
17	34980001	35020000	0.793483	0.122892	rna-XM_042234366.1	NUDT6
17	34980001	35020000	0.793483	0.122892	rna-XM_042234365.1	NUDT6
17	34980001	35020000	0.793483	0.122892	rna-XM_042234364.1	NUDT6
17	34980001	35020000	0.793483	0.122892	rna-XM_042234363.1	NUDT6
17	34980001	35020000	0.793483	0.122892	rna-XM_042234362.1	NUDT6
17	34980001	35020000	0.793483	0.122892	rna-XM_042234361.1	NUDT6
7	51200001	51240000	0.793354	0.133657	rna-XM_042252405.1	TCF12
7	51200001	51240000	0.793354	0.133657	rna-XM_042252404.1	TCF12
7	51200001	51240000	0.793354	0.133657	rna-XM_042252403.1	TCF12
7	51200001	51240000	0.793354	0.133657	rna-XM_042252402.1	TCF12
7	51200001	51240000	0.793354	0.133657	rna-XM_027971799.2	TCF12
7	51200001	51240000	0.793354	0.133657	rna-XM_027971798.2	TCF12
7	51200001	51240000	0.793354	0.133657	rna-XM_027971797.2	TCF12
5	91360001	91400000	0.792303	0.180732	rna-XM_042250759.1	KIAA0825
5	91360001	91400000	0.792303	0.180732	rna-XM_042250758.1	KIAA0825
5	91360001	91400000	0.792303	0.180732	rna-XM_042250757.1	KIAA0825
5	91360001	91400000	0.792303	0.180732	rna-XM_012178948.3	KIAA0825
1	277580001	277620000	0.789427	0.213568	rna-XM_004003423.5	KCNH8
17	63220001	63260000	0.78922	0.13146	rna-XM_042234693.1	SPPL3
17	63220001	63260000	0.78922	0.13146	rna-XM_027956626.2	SPPL3
1	171280001	171320000	0.7883	0.160342	rna-XM_042230743.1	CBLB
1	171280001	171320000	0.7883	0.160342	rna-XM_042230740.1	CBLB
1	171280001	171320000	0.7883	0.160342	rna-XM_042230733.1	CBLB
1	171280001	171320000	0.7883	0.160342	rna-XM_042230729.1	CBLB
1	171280001	171320000	0.7883	0.160342	rna-XM_042230720.1	CBLB
1	171280001	171320000	0.7883	0.160342	rna-XM_042230714.1	CBLB
1	171280001	171320000	0.7883	0.160342	rna-XM_042230709.1	CBLB
1	171280001	171320000	0.7883	0.160342	rna-XM_042230705.1	CBLB
1	171280001	171320000	0.7883	0.160342	rna-XM_042230704.1	CBLB
1	171280001	171320000	0.7883	0.160342	rna-XM_027979709.2	CBLB
3	215200001	215240000	0.787236	0.148642	rna-XM_015095007.3	TUBA8
23	49240001	49280000	0.786508	0.241552	rna-XM_042239589.1	DYM
23	49240001	49280000	0.786508	0.241552	rna-XM_042239588.1	DYM
23	49240001	49280000	0.786508	0.241552	rna-XM_042239587.1	DYM
23	49240001	49280000	0.786508	0.241552	rna-XM_015103733.3	DYM
23	49240001	49280000	0.786508	0.241552	rna-XM_015103730.3	DYM
3	87500001	87540000	0.786112	0.0962615	rna-XM_027966934.2	CRIM1
3	87500001	87540000	0.786112	0.0962615	rna-XM_027966933.2	CRIM1
3	33000001	33040000	0.781131	0.0914614	rna-XM_027966579.2	DTNB
3	33000001	33040000	0.781131	0.0914614	rna-XM_027966578.2	DTNB
3	33000001	33040000	0.781131	0.0914614	rna-XM_027966577.2	DTNB
3	33000001	33040000	0.781131	0.0914614	rna-XM_027966576.2	DTNB
3	33000001	33040000	0.781131	0.0914614	rna-XM_027966575.2	DTNB
3	33000001	33040000	0.781131	0.0914614	rna-XM_027966574.2	DTNB
3	33000001	33040000	0.781131	0.0914614	rna-XM_027966573.2	DTNB
3	33000001	33040000	0.781131	0.0914614	rna-XM_027966572.2	DTNB
3	33000001	33040000	0.781131	0.0914614	rna-XM_027966571.2	DTNB
3	33000001	33040000	0.781131	0.0914614	rna-XM_027966570.2	DTNB
3	33000001	33040000	0.781131	0.0914614	rna-XM_027966569.2	DTNB
3	33000001	33040000	0.781131	0.0914614	rna-XM_027966568.2	DTNB
3	33000001	33040000	0.781131	0.0914614	rna-XM_027966567.2	DTNB
3	33000001	33040000	0.781131	0.0914614	rna-XM_015094256.3	DTNB
3	212460001	212500000	0.779541	0.102531	rna-XM_027965719.2	TSPAN9
3	212460001	212500000	0.779541	0.102531	rna-NM_001134305.1	TSPAN9
6	37140001	37180000	0.778438	0.0919521	rna-XM_042251082.1	ABCG2
6	37140001	37180000	0.778438	0.0919521	rna-XM_042251081.1	ABCG2
6	37140001	37180000	0.778438	0.0919521	rna-XM_042251080.1	ABCG2
6	37140001	37180000	0.778438	0.0919521	rna-XM_042251079.1	ABCG2
6	37140001	37180000	0.778438	0.0919521	rna-XM_042251078.1	ABCG2
6	37140001	37180000	0.778438	0.0919521	rna-XM_012179371.4	ABCG2
6	37140001	37180000	0.778438	0.0919521	rna-XM_012179370.4	ABCG2
6	37140001	37180000	0.778438	0.0919521	rna-NM_001078657.1	ABCG2
1	200860001	200900000	0.778036	0.101602	rna-XM_042233319.1	MASP1
1	200860001	200900000	0.778036	0.101602	rna-XM_027966051.2	RTP1
1	120080001	120120000	0.776251	0.0906662	rna-XM_027977865.2	ADCY10
4	57100001	57140000	0.775795	0.149684	rna-XM_042249197.1	BMT2
4	57100001	57140000	0.775795	0.149684	rna-XM_004007878.4	BMT2
21	38380001	38420000	0.774996	0.11031	rna-XM_042238314.1	PLAAT3
21	38380001	38420000	0.774996	0.11031	rna-XM_012102083.4	PLAAT3
21	38380001	38420000	0.774996	0.11031	rna-XM_012102082.4	PLAAT3
21	38380001	38420000	0.774996	0.11031	rna-XM_012102081.4	PLAAT3
21	38380001	38420000	0.774996	0.11031	rna-XM_004019632.5	PLAAT3
21	38380001	38420000	0.774996	0.11031	rna-XM_004019631.5	PLAAT3
21	38380001	38420000	0.774996	0.11031	rna-XM_004019630.5	PLAAT3
4	108880001	108920000	0.774268	0.227043	rna-XM_042248971.1	TPK1
4	108880001	108920000	0.774268	0.227043	rna-XM_042248970.1	TPK1
4	108880001	108920000	0.774268	0.227043	rna-XM_027968907.2	TPK1
4	108880001	108920000	0.774268	0.227043	rna-XM_027968906.2	TPK1
4	108880001	108920000	0.774268	0.227043	rna-XM_012177322.4	TPK1
4	108880001	108920000	0.774268	0.227043	rna-XM_004008152.5	TPK1
14	36040001	36080000	0.773023	0.250947	rna-XM_042231856.1	NIP7
14	36040001	36080000	0.773023	0.250947	rna-XM_042231853.1	TERF2
14	36040001	36080000	0.773023	0.250947	rna-XM_042231852.1	TERF2
14	36040001	36080000	0.773023	0.250947	rna-XM_042231851.1	TERF2
14	36040001	36080000	0.773023	0.250947	rna-XM_027978124.2	TERF2
14	36040001	36080000	0.773023	0.250947	rna-XM_015100516.3	NIP7
14	36040001	36080000	0.773023	0.250947	rna-XM_015100515.3	TERF2
14	36040001	36080000	0.773023	0.250947	rna-XM_012190037.4	NIP7
14	36040001	36080000	0.773023	0.250947	rna-XM_004015100.5	TMED6
14	36040001	36080000	0.773023	0.250947	rna-XM_004015098.5	NIP7
12	42520001	42560000	0.772846	0.129059	rna-XM_042257270.1	KIF1B
12	42520001	42560000	0.772846	0.129059	rna-XM_042257269.1	KIF1B
12	42520001	42560000	0.772846	0.129059	rna-XM_042257268.1	KIF1B
12	42520001	42560000	0.772846	0.129059	rna-XM_027975651.2	KIF1B
12	42520001	42560000	0.772846	0.129059	rna-XM_027975650.2	KIF1B
12	42520001	42560000	0.772846	0.129059	rna-XM_015099221.3	KIF1B
12	42520001	42560000	0.772846	0.129059	rna-XM_012187344.4	KIF1B
12	42520001	42560000	0.772846	0.129059	rna-XM_012187343.4	KIF1B
12	42520001	42560000	0.772846	0.129059	rna-XM_012187342.4	KIF1B
12	42520001	42560000	0.772846	0.129059	rna-XM_012187340.4	KIF1B
12	42520001	42560000	0.772846	0.129059	rna-XM_012187339.4	KIF1B
12	42520001	42560000	0.772846	0.129059	rna-XM_004013733.5	KIF1B
12	42520001	42560000	0.772846	0.129059	rna-XM_004013732.5	KIF1B
6	37120001	37160000	0.772623	0.100544	rna-XM_042251261.1	PPM1K
6	37120001	37160000	0.772623	0.100544	rna-XM_042251259.1	PPM1K
6	37120001	37160000	0.772623	0.100544	rna-XM_012179370.4	ABCG2
6	37120001	37160000	0.772623	0.100544	rna-XM_004009714.5	PPM1K
X	9740001	9780000	0.772165	0.116357	rna-XM_027963555.2	ARHGAP6
X	9740001	9780000	0.772165	0.116357	rna-XM_004021902.5	ARHGAP6
20	30240001	30280000	0.771142	0.0927564	rna-XM_015102550.3	LOC101105537
5	71160001	71200000	0.77044	0.101431	rna-XM_004009041.5	GABRA1
25	25060001	25100000	0.769929	0.142072	rna-XM_027962432.2	TSPAN15
25	25060001	25100000	0.769929	0.142072	rna-XM_027962431.2	TSPAN15
25	25060001	25100000	0.769929	0.142072	rna-XM_027962430.2	TSPAN15
X	61560001	61600000	0.76527	0.144819	rna-XM_027962845.2	STARD8
X	61560001	61600000	0.76527	0.144819	rna-XM_015104923.3	STARD8
3	215280001	215320000	0.764693	0.153687	rna-XM_027968087.2	GGA1
3	215280001	215320000	0.764693	0.153687	rna-XM_004006977.5	SH3BP1
4	106500001	106540000	0.764085	0.134163	rna-XM_042249314.1	LOC101109961
7	51240001	51280000	0.76105	0.139408	rna-XM_042252405.1	TCF12
7	51240001	51280000	0.76105	0.139408	rna-XM_042252404.1	TCF12
7	51240001	51280000	0.76105	0.139408	rna-XM_042252403.1	TCF12
7	51240001	51280000	0.76105	0.139408	rna-XM_042252402.1	TCF12
7	51240001	51280000	0.76105	0.139408	rna-XM_027971799.2	TCF12
7	51240001	51280000	0.76105	0.139408	rna-XM_027971798.2	TCF12
7	51240001	51280000	0.76105	0.139408	rna-XM_027971797.2	TCF12
2	143360001	143400000	0.761047	0.0944177	rna-XM_027964893.2	SCN9A
1	202420001	202460000	0.760277	0.166835	rna-XM_004003075.5	LIPH
1	19580001	19620000	0.759579	0.104039	rna-XM_012124123.4	EIF2B3
1	19580001	19620000	0.759579	0.104039	rna-XM_004001908.5	EIF2B3
2	143340001	143380000	0.756448	0.118401	rna-XM_027964893.2	SCN9A
1	29160001	29200000	0.754451	0.0924616	rna-XM_012152840.4	PARS2
1	29160001	29200000	0.754451	0.0924616	rna-XM_012152707.4	PARS2
1	29160001	29200000	0.754451	0.0924616	rna-XM_012152601.3	TTC4
3	215220001	215260000	0.753993	0.104695	rna-XM_015095007.3	TUBA8
24	4380001	4420000	0.753428	0.116702	rna-XM_042239821.1	DNAAF8
24	4380001	4420000	0.753428	0.116702	rna-XM_042239820.1	DNAAF8
24	4380001	4420000	0.753428	0.116702	rna-XM_042239819.1	DNAAF8
24	4380001	4420000	0.753428	0.116702	rna-XM_042239818.1	DNAAF8
24	4380001	4420000	0.753428	0.116702	rna-XM_027961566.2	DNAAF8
24	4380001	4420000	0.753428	0.116702	rna-XM_027961429.2	ZNF500
24	4380001	4420000	0.753428	0.116702	rna-XM_027961428.2	ZNF500
24	4380001	4420000	0.753428	0.116702	rna-XM_015104067.3	DNAAF8
4	113160001	113200000	0.752846	0.123807	rna-XM_042248980.1	EZH2
4	113160001	113200000	0.752846	0.123807	rna-XM_042248979.1	EZH2
4	113160001	113200000	0.752846	0.123807	rna-XM_042248978.1	EZH2
4	113160001	113200000	0.752846	0.123807	rna-XM_042248977.1	EZH2
4	113160001	113200000	0.752846	0.123807	rna-XM_042248976.1	EZH2
4	113160001	113200000	0.752846	0.123807	rna-XM_027968911.2	EZH2
4	113160001	113200000	0.752846	0.123807	rna-XM_027968909.2	EZH2
4	48200001	48240000	0.751683	0.142314	rna-XM_042248517.1	ATXN7L1
4	48200001	48240000	0.751683	0.142314	rna-XM_042248516.1	ATXN7L1
4	48200001	48240000	0.751683	0.142314	rna-XM_042248515.1	ATXN7L1
4	48200001	48240000	0.751683	0.142314	rna-XM_042248514.1	ATXN7L1
4	48200001	48240000	0.751683	0.142314	rna-XM_042248513.1	ATXN7L1
4	48200001	48240000	0.751683	0.142314	rna-XM_012176695.3	ATXN7L1
4	48200001	48240000	0.751683	0.142314	rna-XM_012176694.3	ATXN7L1
4	48200001	48240000	0.751683	0.142314	rna-XM_012176693.3	ATXN7L1
4	48200001	48240000	0.751683	0.142314	rna-XM_012176690.3	ATXN7L1
4	48200001	48240000	0.751683	0.142314	rna-XM_012176688.3	ATXN7L1
4	63380001	63420000	0.751209	0.105314	rna-XM_027968630.2	TBX20
14	8040001	8080000	0.751059	0.17994	rna-XM_042231492.1	SDR42E1
14	8040001	8080000	0.751059	0.17994	rna-XM_042231491.1	SDR42E1
14	8040001	8080000	0.751059	0.17994	rna-XM_042231490.1	SDR42E1
14	8040001	8080000	0.751059	0.17994	rna-XM_042231489.1	SDR42E1
14	8040001	8080000	0.751059	0.17994	rna-XM_027977668.2	SDR42E1
14	8040001	8080000	0.751059	0.17994	rna-XM_027977666.2	SDR42E1
11	25020001	25060000	0.749897	0.168179	rna-XM_042255545.1	XAF1
11	25020001	25060000	0.749897	0.168179	rna-XM_027975103.2	XAF1
11	25020001	25060000	0.749897	0.168179	rna-XM_004012580.5	XAF1
3	13620001	13660000	0.749444	0.0898823	rna-XM_042245740.1	RBM18
3	13620001	13660000	0.749444	0.0898823	rna-XM_027966472.2	MRRF
3	13620001	13660000	0.749444	0.0898823	rna-XM_004005665.4	RBM18
3	13620001	13660000	0.749444	0.0898823	rna-XM_004005664.5	MRRF
14	35900001	35940000	0.746809	0.128462	rna-XM_042231849.1	CHTF8
14	35900001	35940000	0.746809	0.128462	rna-XM_042231846.1	UTP4
14	35900001	35940000	0.746809	0.128462	rna-XM_042231845.1	UTP4
14	35900001	35940000	0.746809	0.128462	rna-XM_015100514.3	CHTF8
14	35900001	35940000	0.746809	0.128462	rna-XM_004015097.5	UTP4
3	20200001	20240000	0.745658	0.217831	rna-XM_042245791.1	ROCK2
3	20200001	20240000	0.745658	0.217831	rna-XM_027966526.2	ROCK2
3	20200001	20240000	0.745658	0.217831	rna-XM_027966525.2	ROCK2
3	20200001	20240000	0.745658	0.217831	rna-XM_015094229.3	ROCK2
3	20200001	20240000	0.745658	0.217831	rna-XM_015094226.3	ROCK2
3	20200001	20240000	0.745658	0.217831	rna-XM_015094225.3	ROCK2
3	20200001	20240000	0.745658	0.217831	rna-XM_015094224.3	ROCK2
21	16220001	16260000	0.74561	0.102263	rna-XM_042238212.1	PAK1
21	16220001	16260000	0.74561	0.102263	rna-XM_042238211.1	PAK1
21	16220001	16260000	0.74561	0.102263	rna-XM_042238210.1	PAK1
21	16220001	16260000	0.74561	0.102263	rna-XM_042238209.1	PAK1
21	16220001	16260000	0.74561	0.102263	rna-XM_042238207.1	PAK1
21	16220001	16260000	0.74561	0.102263	rna-XM_042238206.1	PAK1
21	16220001	16260000	0.74561	0.102263	rna-XM_042238205.1	PAK1
21	16220001	16260000	0.74561	0.102263	rna-XM_027959850.2	PAK1
21	16220001	16260000	0.74561	0.102263	rna-XM_027959849.2	PAK1
21	16220001	16260000	0.74561	0.102263	rna-XM_012101716.4	PAK1
21	16220001	16260000	0.74561	0.102263	rna-XM_004019436.5	PAK1
12	36920001	36960000	0.744978	0.11119	rna-XM_042257216.1	KIFAP3
12	36920001	36960000	0.744978	0.11119	rna-XM_027975591.2	KIFAP3
12	36920001	36960000	0.744978	0.11119	rna-XM_004013680.5	KIFAP3
X	77800001	77840000	0.744706	0.139141	rna-XM_042241740.1	DACH2
1	212020001	212060000	0.744571	0.103781	rna-XM_042234309.1	NAALADL2
1	212020001	212060000	0.744571	0.103781	rna-XM_042234305.1	NAALADL2
1	107020001	107060000	0.743399	0.122698	rna-XM_042255874.1	LOC101108528
1	107020001	107060000	0.743399	0.122698	rna-XM_042255870.1	LOC101108528
1	107020001	107060000	0.743399	0.122698	rna-XM_042255857.1	LOC101108528
1	107020001	107060000	0.743399	0.122698	rna-XM_027965238.2	ETV3L
1	107020001	107060000	0.743399	0.122698	rna-XM_015092316.3	LOC101108528
1	107020001	107060000	0.743399	0.122698	rna-XM_012183552.4	LOC101108528
1	107020001	107060000	0.743399	0.122698	rna-XM_004002634.5	LOC101108528
8	28440001	28480000	0.741895	0.0946931	rna-XM_027972389.2	ARMC2
8	28440001	28480000	0.741895	0.0946931	rna-XM_012182657.3	SESN1
8	28440001	28480000	0.741895	0.0946931	rna-XM_012182656.3	SESN1
8	28440001	28480000	0.741895	0.0946931	rna-XM_004011222.4	SESN1
8	28440001	28480000	0.741895	0.0946931	rna-XM_004011221.4	SESN1
16	41840001	41880000	0.740476	0.112772	rna-XM_027980141.2	PDZD2
16	41840001	41880000	0.740476	0.112772	rna-XM_027980140.2	PDZD2
16	41840001	41880000	0.740476	0.112772	rna-XM_027980139.2	PDZD2
8	28960001	29000000	0.740462	0.0936742	rna-XM_015097361.3	AFG1L
1	179840001	179880000	0.73985	0.143808	rna-XM_042231687.1	TIGIT
1	179840001	179880000	0.73985	0.143808	rna-XM_042231678.1	TIGIT
X	55640001	55680000	0.739447	0.111807	rna-XM_042241920.1	PAGE4
X	55640001	55680000	0.739447	0.111807	rna-XM_012106713.4	PAGE4
14	35820001	35860000	0.739405	0.455728	rna-XM_012190024.4	TANGO6
14	35820001	35860000	0.739405	0.455728	rna-XM_004015602.5	TANGO6
13	27640001	27680000	0.738575	0.181183	rna-XM_012188402.3	PRPF18
13	27640001	27680000	0.738575	0.181183	rna-XM_012188400.4	PRPF18
13	27640001	27680000	0.738575	0.181183	rna-XM_004014235.5	PRPF18
6	96340001	96380000	0.734958	0.0993976	rna-XM_027970763.2	CFAP299
23	38120001	38160000	0.732374	0.0971308	rna-XM_042239660.1	DLGAP1
23	38120001	38160000	0.732374	0.0971308	rna-XM_042239659.1	DLGAP1
23	38120001	38160000	0.732374	0.0971308	rna-XM_042239658.1	DLGAP1
23	38120001	38160000	0.732374	0.0971308	rna-XM_027960732.2	DLGAP1
23	38120001	38160000	0.732374	0.0971308	rna-XM_027960731.2	DLGAP1
23	38120001	38160000	0.732374	0.0971308	rna-XM_027960730.2	DLGAP1
23	38120001	38160000	0.732374	0.0971308	rna-XM_027960729.2	DLGAP1
23	38120001	38160000	0.732374	0.0971308	rna-XM_027960728.2	DLGAP1
23	38120001	38160000	0.732374	0.0971308	rna-XM_027960727.2	DLGAP1
13	42480001	42520000	0.732207	0.170805	rna-XM_042229667.1	TASOR2
13	42480001	42520000	0.732207	0.170805	rna-XM_042229666.1	TASOR2
13	42480001	42520000	0.732207	0.170805	rna-XM_042229665.1	TASOR2
13	42480001	42520000	0.732207	0.170805	rna-XM_042229664.1	TASOR2
13	42480001	42520000	0.732207	0.170805	rna-XM_042229663.1	TASOR2
13	42480001	42520000	0.732207	0.170805	rna-XM_042229661.1	TASOR2
13	42480001	42520000	0.732207	0.170805	rna-XM_042229660.1	TASOR2
13	42480001	42520000	0.732207	0.170805	rna-XM_042229659.1	TASOR2
13	42480001	42520000	0.732207	0.170805	rna-XM_042229658.1	TASOR2
13	42480001	42520000	0.732207	0.170805	rna-XM_042229657.1	TASOR2
13	42480001	42520000	0.732207	0.170805	rna-XM_042229656.1	TASOR2
13	42480001	42520000	0.732207	0.170805	rna-XM_042229655.1	TASOR2
13	42480001	42520000	0.732207	0.170805	rna-XM_027976783.2	TASOR2
13	42480001	42520000	0.732207	0.170805	rna-XM_027976781.2	TASOR2
13	42480001	42520000	0.732207	0.170805	rna-NM_001161865.1	GDI2
18	5900001	5940000	0.731918	0.119558	rna-XM_042235035.1	ADAMTS17
18	5900001	5940000	0.731918	0.119558	rna-XM_042235033.1	ADAMTS17
18	5900001	5940000	0.731918	0.119558	rna-XM_042235032.1	ADAMTS17
18	5900001	5940000	0.731918	0.119558	rna-XM_015101860.3	ADAMTS17
12	42580001	42620000	0.731706	0.164132	rna-XM_042257270.1	KIF1B
12	42580001	42620000	0.731706	0.164132	rna-XM_042257269.1	KIF1B
12	42580001	42620000	0.731706	0.164132	rna-XM_042257268.1	KIF1B
12	42580001	42620000	0.731706	0.164132	rna-XM_027975651.2	KIF1B
12	42580001	42620000	0.731706	0.164132	rna-XM_027975650.2	KIF1B
12	42580001	42620000	0.731706	0.164132	rna-XM_015099221.3	KIF1B
12	42580001	42620000	0.731706	0.164132	rna-XM_012187344.4	KIF1B
12	42580001	42620000	0.731706	0.164132	rna-XM_012187343.4	KIF1B
12	42580001	42620000	0.731706	0.164132	rna-XM_012187342.4	KIF1B
12	42580001	42620000	0.731706	0.164132	rna-XM_012187340.4	KIF1B
12	42580001	42620000	0.731706	0.164132	rna-XM_012187339.4	KIF1B
12	42580001	42620000	0.731706	0.164132	rna-XM_004013733.5	KIF1B
12	42580001	42620000	0.731706	0.164132	rna-XM_004013732.5	KIF1B
X	21820001	21860000	0.727475	0.119435	rna-XM_004021962.4	PTCHD1
2	244720001	244760000	0.72581	0.113968	rna-XM_042244614.1	USP48
2	244720001	244760000	0.72581	0.113968	rna-XM_042244613.1	USP48
2	244720001	244760000	0.72581	0.113968	rna-XM_027965551.2	USP48
2	244720001	244760000	0.72581	0.113968	rna-XM_027965550.2	USP48
2	244720001	244760000	0.72581	0.113968	rna-XM_027965549.2	USP48
2	244720001	244760000	0.72581	0.113968	rna-XM_027965548.2	USP48
13	3520001	3560000	0.725777	0.230542	rna-XM_042230420.1	LOC101109292
13	3520001	3560000	0.725777	0.230542	rna-XM_042230419.1	LOC101109292
13	3520001	3560000	0.725777	0.230542	rna-XM_042230418.1	LOC101109292
13	3520001	3560000	0.725777	0.230542	rna-XM_042230417.1	LOC101109032
13	3520001	3560000	0.725777	0.230542	rna-XM_042230416.1	LOC101109032
13	3520001	3560000	0.725777	0.230542	rna-XM_042230415.1	LOC101109032
13	3520001	3560000	0.725777	0.230542	rna-XM_027976472.2	LOC101109032
X	98360001	98400000	0.724677	0.152525	rna-XM_012107255.4	RBMX
X	98360001	98400000	0.724677	0.152525	rna-XM_012107254.4	RBMX
X	98360001	98400000	0.724677	0.152525	rna-XM_004022311.5	RBMX
3	214860001	214900000	0.723651	0.258659	rna-XM_042248249.1	LOC101117325
3	214860001	214900000	0.723651	0.258659	rna-XM_027968051.2	LOC101117325
1	234240001	234280000	0.723523	0.0907761	rna-XM_042235375.1	ARHGEF26
1	234240001	234280000	0.723523	0.0907761	rna-XM_015092586.3	ARHGEF26
1	234240001	234280000	0.723523	0.0907761	rna-XM_004003236.5	ARHGEF26
17	34960001	35000000	0.722747	0.108286	rna-XM_042234369.1	NUDT6
17	34960001	35000000	0.722747	0.108286	rna-XM_042234368.1	NUDT6
17	34960001	35000000	0.722747	0.108286	rna-XM_042234367.1	NUDT6
17	34960001	35000000	0.722747	0.108286	rna-XM_042234366.1	NUDT6
17	34960001	35000000	0.722747	0.108286	rna-XM_042234365.1	NUDT6
17	34960001	35000000	0.722747	0.108286	rna-XM_042234364.1	NUDT6
17	34960001	35000000	0.722747	0.108286	rna-XM_042234363.1	NUDT6
17	34960001	35000000	0.722747	0.108286	rna-XM_042234362.1	NUDT6
17	34960001	35000000	0.722747	0.108286	rna-XM_042234361.1	NUDT6
17	34960001	35000000	0.722747	0.108286	rna-XM_042234360.1	SPATA5
17	34960001	35000000	0.722747	0.108286	rna-XM_027956312.2	SPATA5
X	9260001	9300000	0.722658	0.130853	rna-XM_042242188.1	ARHGAP6
X	9260001	9300000	0.722658	0.130853	rna-XM_027963558.2	ARHGAP6
X	9260001	9300000	0.722658	0.130853	rna-XM_027963557.2	ARHGAP6
X	9260001	9300000	0.722658	0.130853	rna-XM_027963556.2	ARHGAP6
X	9260001	9300000	0.722658	0.130853	rna-XM_027963555.2	ARHGAP6
X	9260001	9300000	0.722658	0.130853	rna-XM_004021902.5	ARHGAP6
8	77000001	77040000	0.722339	0.103357	rna-XM_042253646.1	SYNE1
8	77000001	77040000	0.722339	0.103357	rna-XM_042253645.1	SYNE1
8	77000001	77040000	0.722339	0.103357	rna-XM_042253644.1	SYNE1
8	77000001	77040000	0.722339	0.103357	rna-XM_042253643.1	SYNE1
8	77000001	77040000	0.722339	0.103357	rna-XM_042253642.1	SYNE1
8	77000001	77040000	0.722339	0.103357	rna-XM_042253641.1	SYNE1
8	77000001	77040000	0.722339	0.103357	rna-XM_042253640.1	SYNE1
8	77000001	77040000	0.722339	0.103357	rna-XM_042253639.1	SYNE1
8	77000001	77040000	0.722339	0.103357	rna-XM_042253638.1	SYNE1
8	77000001	77040000	0.722339	0.103357	rna-XM_042253637.1	SYNE1
8	77000001	77040000	0.722339	0.103357	rna-XM_042253636.1	SYNE1
8	77000001	77040000	0.722339	0.103357	rna-XM_015097483.3	SYNE1
8	77000001	77040000	0.722339	0.103357	rna-XM_015097478.3	SYNE1
8	77000001	77040000	0.722339	0.103357	rna-XM_015097474.3	SYNE1
14	48920001	48960000	0.718463	0.136862	rna-XM_027978332.2	LOC101118470
17	35020001	35060000	0.716419	0.138452	rna-XM_042234369.1	NUDT6
17	35020001	35060000	0.716419	0.138452	rna-XM_042234368.1	NUDT6
17	35020001	35060000	0.716419	0.138452	rna-XM_042234367.1	NUDT6
17	35020001	35060000	0.716419	0.138452	rna-XM_042234366.1	NUDT6
17	35020001	35060000	0.716419	0.138452	rna-XM_042234365.1	NUDT6
17	35020001	35060000	0.716419	0.138452	rna-XM_042234364.1	NUDT6
17	35020001	35060000	0.716419	0.138452	rna-XM_042234363.1	NUDT6
17	35020001	35060000	0.716419	0.138452	rna-XM_042234362.1	NUDT6
17	35020001	35060000	0.716419	0.138452	rna-XM_042234361.1	NUDT6
17	35020001	35060000	0.716419	0.138452	rna-NM_001009769.1	FGF2
3	159820001	159860000	0.716233	0.128082	rna-XM_027967498.2	SLC16A7
3	159820001	159860000	0.716233	0.128082	rna-XM_015094773.3	SLC16A7
3	159820001	159860000	0.716233	0.128082	rna-XM_012174639.4	SLC16A7
X	31200001	31240000	0.715199	0.142839	rna-XM_042241809.1	DMD
X	31200001	31240000	0.715199	0.142839	rna-XM_042241808.1	DMD
X	31200001	31240000	0.715199	0.142839	rna-XM_042241807.1	DMD
X	31200001	31240000	0.715199	0.142839	rna-XM_042241806.1	DMD
X	31200001	31240000	0.715199	0.142839	rna-XM_012106460.4	DMD
X	31200001	31240000	0.715199	0.142839	rna-XM_012106459.4	DMD
X	31200001	31240000	0.715199	0.142839	rna-XM_012106457.4	DMD
X	31200001	31240000	0.715199	0.142839	rna-XM_012106456.4	DMD
X	31200001	31240000	0.715199	0.142839	rna-XM_012106455.4	DMD
X	31200001	31240000	0.715199	0.142839	rna-XM_012106453.4	DMD
7	51500001	51540000	0.714919	0.145852	rna-XM_042252404.1	TCF12
7	51500001	51540000	0.714919	0.145852	rna-XM_042252403.1	TCF12
7	51500001	51540000	0.714919	0.145852	rna-XM_042252402.1	TCF12
7	51500001	51540000	0.714919	0.145852	rna-XM_027971798.2	TCF12
7	51500001	51540000	0.714919	0.145852	rna-XM_027971797.2	TCF12
1	277560001	277600000	0.713125	0.181425	rna-XM_004003423.5	KCNH8
11	18240001	18280000	0.712857	0.201011	rna-XM_042255441.1	RAB11FIP4
11	18240001	18280000	0.712857	0.201011	rna-XM_042255440.1	RAB11FIP4
11	18240001	18280000	0.712857	0.201011	rna-XM_042255439.1	RAB11FIP4
11	18240001	18280000	0.712857	0.201011	rna-XM_042255438.1	RAB11FIP4
11	18240001	18280000	0.712857	0.201011	rna-XM_042255436.1	RAB11FIP4
12	4040001	4080000	0.710519	0.14269	rna-XM_042257007.1	SRGAP2
12	4040001	4080000	0.710519	0.14269	rna-XM_027976230.2	SRGAP2
12	4040001	4080000	0.710519	0.14269	rna-XM_027976229.2	SRGAP2
12	4040001	4080000	0.710519	0.14269	rna-XM_027976228.2	SRGAP2
12	4040001	4080000	0.710519	0.14269	rna-XM_027976227.2	SRGAP2
12	4040001	4080000	0.710519	0.14269	rna-XM_012186960.4	SRGAP2
14	35740001	35780000	0.709995	0.341948	rna-XM_012190024.4	TANGO6
14	35740001	35780000	0.709995	0.341948	rna-XM_004015602.5	TANGO6
X	115460001	115500000	0.709403	0.103386	rna-XM_042242199.1	LONRF3
X	115460001	115500000	0.709403	0.103386	rna-XM_012107481.4	LONRF3
X	115460001	115500000	0.709403	0.103386	rna-XM_004022395.5	LONRF3
20	40840001	40880000	0.708873	0.210806	rna-XM_042236974.1	JARID2
20	40840001	40880000	0.708873	0.210806	rna-XM_027959030.2	JARID2
20	40840001	40880000	0.708873	0.210806	rna-XM_027959027.2	JARID2
20	40840001	40880000	0.708873	0.210806	rna-XM_027959026.2	JARID2
7	57880001	57920000	0.70631	0.0974215	rna-NM_001093785.2	TRPM7
7	51220001	51260000	0.706214	0.123055	rna-XM_042252405.1	TCF12
7	51220001	51260000	0.706214	0.123055	rna-XM_042252404.1	TCF12
7	51220001	51260000	0.706214	0.123055	rna-XM_042252403.1	TCF12
7	51220001	51260000	0.706214	0.123055	rna-XM_042252402.1	TCF12
7	51220001	51260000	0.706214	0.123055	rna-XM_027971799.2	TCF12
7	51220001	51260000	0.706214	0.123055	rna-XM_027971798.2	TCF12
7	51220001	51260000	0.706214	0.123055	rna-XM_027971797.2	TCF12
X	124060001	124100000	0.705691	0.183204	rna-XM_042242240.1	PAK3
14	35880001	35920000	0.705382	0.152718	rna-XM_042231849.1	CHTF8
14	35880001	35920000	0.705382	0.152718	rna-XM_042231847.1	HAS3
14	35880001	35920000	0.705382	0.152718	rna-XM_042231846.1	UTP4
14	35880001	35920000	0.705382	0.152718	rna-XM_042231845.1	UTP4
14	35880001	35920000	0.705382	0.152718	rna-XM_027978119.2	HAS3
14	35880001	35920000	0.705382	0.152718	rna-XM_015100514.3	CHTF8
14	35880001	35920000	0.705382	0.152718	rna-XM_004015097.5	UTP4
8	28420001	28460000	0.705289	0.103843	rna-XM_027972389.2	ARMC2
8	28420001	28460000	0.705289	0.103843	rna-XM_012182656.3	SESN1
8	28420001	28460000	0.705289	0.103843	rna-XM_004011221.4	SESN1
13	47420001	47460000	0.701692	0.106554	rna-XM_012188684.4	GPCPD1
13	47420001	47460000	0.701692	0.106554	rna-XM_012188683.4	GPCPD1
13	47420001	47460000	0.701692	0.106554	rna-XM_004014343.5	GPCPD1
3	215240001	215280000	0.700228	0.102758	rna-XM_042247709.1	CDC42EP1
3	215240001	215280000	0.700228	0.102758	rna-XM_042247708.1	CDC42EP1
3	215240001	215280000	0.700228	0.102758	rna-XM_027968083.2	LGALS2
3	215240001	215280000	0.700228	0.102758	rna-XM_027968082.2	LGALS2
3	215240001	215280000	0.700228	0.102758	rna-XM_027968081.2	LGALS2
3	215240001	215280000	0.700228	0.102758	rna-XM_027968080.2	CDC42EP1
3	215240001	215280000	0.700228	0.102758	rna-XM_027968079.2	CDC42EP1
21	18060001	18100000	0.697614	0.107087	rna-XM_042237695.1	LUZP2
21	18060001	18100000	0.697614	0.107087	rna-XM_015103087.3	LUZP2
21	18060001	18100000	0.697614	0.107087	rna-XM_012102275.4	LUZP2
19	21900001	21940000	0.695809	0.0936157	rna-XM_042235928.1	SUMF1
19	21900001	21940000	0.695809	0.0936157	rna-XM_042235927.1	SUMF1
19	21900001	21940000	0.695809	0.0936157	rna-XM_042235925.1	SUMF1
19	21900001	21940000	0.695809	0.0936157	rna-XM_004018312.5	SUMF1
23	31000001	31040000	0.694814	0.151437	rna-XM_042239529.1	PSMA8
23	31000001	31040000	0.694814	0.151437	rna-XM_042239528.1	PSMA8
23	31000001	31040000	0.694814	0.151437	rna-XM_012103453.4	PSMA8
23	31000001	31040000	0.694814	0.151437	rna-XM_004020462.5	PSMA8
12	80220001	80260000	0.692729	0.0970394	rna-XM_042229515.1	CSRP1
12	80220001	80260000	0.692729	0.0970394	rna-XM_027976050.2	CSRP1
12	80220001	80260000	0.692729	0.0970394	rna-XM_027976049.2	CSRP1
12	80220001	80260000	0.692729	0.0970394	rna-XM_027976048.2	CSRP1
4	76500001	76540000	0.690787	0.104863	rna-XM_042248693.1	TNS3
4	76500001	76540000	0.690787	0.104863	rna-XM_042248692.1	TNS3
4	76500001	76540000	0.690787	0.104863	rna-XM_042248691.1	TNS3
4	76500001	76540000	0.690787	0.104863	rna-XM_027968688.2	TNS3
4	76500001	76540000	0.690787	0.104863	rna-XM_027968687.2	TNS3
4	76500001	76540000	0.690787	0.104863	rna-XM_027968686.2	TNS3
4	76500001	76540000	0.690787	0.104863	rna-XM_027968685.2	TNS3
4	76420001	76460000	0.690118	0.127159	rna-XM_042248693.1	TNS3
4	76420001	76460000	0.690118	0.127159	rna-XM_042248692.1	TNS3
4	76420001	76460000	0.690118	0.127159	rna-XM_027968688.2	TNS3
4	76420001	76460000	0.690118	0.127159	rna-XM_027968687.2	TNS3
1	198800001	198840000	0.688335	0.0920545	rna-XM_042233274.1	TPRG1
1	198800001	198840000	0.688335	0.0920545	rna-XM_042233271.1	TPRG1
1	198800001	198840000	0.688335	0.0920545	rna-XM_042233267.1	TPRG1
1	198800001	198840000	0.688335	0.0920545	rna-XM_042233265.1	TPRG1
1	198800001	198840000	0.688335	0.0920545	rna-XM_042233258.1	TPRG1
1	198800001	198840000	0.688335	0.0920545	rna-XM_004003046.5	TPRG1
22	41900001	41940000	0.686895	0.14732	rna-XM_042238800.1	DMBT1
22	41900001	41940000	0.686895	0.14732	rna-XM_042238799.1	DMBT1
22	41900001	41940000	0.686895	0.14732	rna-XM_042238798.1	DMBT1
22	41900001	41940000	0.686895	0.14732	rna-XM_042238797.1	DMBT1
22	41900001	41940000	0.686895	0.14732	rna-XM_042238796.1	DMBT1
22	41900001	41940000	0.686895	0.14732	rna-XM_042238795.1	DMBT1
22	41900001	41940000	0.686895	0.14732	rna-XM_042238794.1	DMBT1
22	41900001	41940000	0.686895	0.14732	rna-XM_042238793.1	DMBT1
22	41900001	41940000	0.686895	0.14732	rna-XM_042238792.1	DMBT1
22	41900001	41940000	0.686895	0.14732	rna-XM_042238791.1	DMBT1
22	41900001	41940000	0.686895	0.14732	rna-XM_042238790.1	DMBT1
22	41900001	41940000	0.686895	0.14732	rna-XM_042238789.1	DMBT1
22	41900001	41940000	0.686895	0.14732	rna-XM_042238788.1	DMBT1
22	41900001	41940000	0.686895	0.14732	rna-XM_042238787.1	DMBT1
22	41900001	41940000	0.686895	0.14732	rna-XM_042238786.1	DMBT1
22	41900001	41940000	0.686895	0.14732	rna-XM_042238785.1	DMBT1
22	41900001	41940000	0.686895	0.14732	rna-XM_042238784.1	DMBT1
22	41900001	41940000	0.686895	0.14732	rna-XM_042238783.1	DMBT1
22	41900001	41940000	0.686895	0.14732	rna-XM_042238782.1	DMBT1
22	41900001	41940000	0.686895	0.14732	rna-XM_042238781.1	DMBT1
22	41900001	41940000	0.686895	0.14732	rna-XM_042238780.1	DMBT1
22	41900001	41940000	0.686895	0.14732	rna-XM_042238779.1	DMBT1
22	41900001	41940000	0.686895	0.14732	rna-XM_042238778.1	DMBT1
22	41900001	41940000	0.686895	0.14732	rna-XM_042238777.1	DMBT1
22	41900001	41940000	0.686895	0.14732	rna-XM_042238776.1	DMBT1
22	41900001	41940000	0.686895	0.14732	rna-XM_042238775.1	DMBT1
22	41900001	41940000	0.686895	0.14732	rna-XM_042238774.1	DMBT1
22	41900001	41940000	0.686895	0.14732	rna-XM_042238773.1	DMBT1
22	41900001	41940000	0.686895	0.14732	rna-XM_042238772.1	DMBT1
22	41900001	41940000	0.686895	0.14732	rna-XM_042238771.1	DMBT1
22	41900001	41940000	0.686895	0.14732	rna-XM_042238770.1	DMBT1
22	41900001	41940000	0.686895	0.14732	rna-XM_042238769.1	DMBT1
22	41900001	41940000	0.686895	0.14732	rna-XM_042238768.1	DMBT1
22	41900001	41940000	0.686895	0.14732	rna-XM_042238767.1	DMBT1
22	41900001	41940000	0.686895	0.14732	rna-XM_042238766.1	DMBT1
22	41900001	41940000	0.686895	0.14732	rna-XM_042238765.1	DMBT1
22	41900001	41940000	0.686895	0.14732	rna-XM_042238764.1	DMBT1
22	41900001	41940000	0.686895	0.14732	rna-XM_042238763.1	DMBT1
22	41900001	41940000	0.686895	0.14732	rna-XM_042238762.1	DMBT1
22	41900001	41940000	0.686895	0.14732	rna-XM_042238761.1	DMBT1
22	41900001	41940000	0.686895	0.14732	rna-XM_042238760.1	DMBT1
22	41900001	41940000	0.686895	0.14732	rna-XM_042238758.1	DMBT1
22	41900001	41940000	0.686895	0.14732	rna-XM_042238757.1	DMBT1
22	41900001	41940000	0.686895	0.14732	rna-XM_042238756.1	DMBT1
22	41900001	41940000	0.686895	0.14732	rna-XM_042238755.1	DMBT1
22	41900001	41940000	0.686895	0.14732	rna-XM_042238754.1	DMBT1
22	41900001	41940000	0.686895	0.14732	rna-XM_042238753.1	DMBT1
22	41900001	41940000	0.686895	0.14732	rna-XM_042238752.1	DMBT1
22	41900001	41940000	0.686895	0.14732	rna-XM_042238751.1	DMBT1
22	41900001	41940000	0.686895	0.14732	rna-XM_042238750.1	DMBT1
3	165680001	165720000	0.68654	0.113655	rna-XM_027967628.2	NTN4
3	165680001	165720000	0.68654	0.113655	rna-XM_012174824.4	NTN4
3	165680001	165720000	0.68654	0.113655	rna-XM_012174823.4	NTN4
3	165680001	165720000	0.68654	0.113655	rna-XM_012174822.4	NTN4
3	165680001	165720000	0.68654	0.113655	rna-XM_004006625.5	NTN4
1	277600001	277640000	0.686366	0.212513	rna-XM_004003423.5	KCNH8
4	51480001	51520000	0.684612	0.105684	rna-XM_042248567.1	STARD3NL
4	51480001	51520000	0.684612	0.105684	rna-XM_042248566.1	STARD3NL
4	51480001	51520000	0.684612	0.105684	rna-XM_042248565.1	STARD3NL
4	51480001	51520000	0.684612	0.105684	rna-XM_042248564.1	STARD3NL
4	51480001	51520000	0.684612	0.105684	rna-XM_042248562.1	STARD3NL
4	51480001	51520000	0.684612	0.105684	rna-XM_042248561.1	STARD3NL
4	51480001	51520000	0.684612	0.105684	rna-XM_012176754.3	STARD3NL
4	51480001	51520000	0.684612	0.105684	rna-XM_004007868.4	STARD3NL
7	88040001	88080000	0.680611	0.161344	rna-XM_042252806.1	NRXN3
7	88040001	88080000	0.680611	0.161344	rna-XM_042252805.1	NRXN3
7	88040001	88080000	0.680611	0.161344	rna-XM_042252804.1	NRXN3
7	88040001	88080000	0.680611	0.161344	rna-XM_042252803.1	NRXN3
7	88040001	88080000	0.680611	0.161344	rna-XM_042252802.1	NRXN3
4	48320001	48360000	0.679302	0.119909	rna-XM_042248515.1	ATXN7L1
4	48320001	48360000	0.679302	0.119909	rna-XM_042248514.1	ATXN7L1
4	48320001	48360000	0.679302	0.119909	rna-XM_042248513.1	ATXN7L1
4	48320001	48360000	0.679302	0.119909	rna-XM_012176698.4	ATXN7L1
4	48320001	48360000	0.679302	0.119909	rna-XM_012176694.3	ATXN7L1
4	48320001	48360000	0.679302	0.119909	rna-XM_012176693.3	ATXN7L1
4	48320001	48360000	0.679302	0.119909	rna-XM_012176690.3	ATXN7L1
4	48320001	48360000	0.679302	0.119909	rna-XM_012176688.3	ATXN7L1
2	244700001	244740000	0.677082	0.144777	rna-XM_042244610.1	HSPG2
2	244700001	244740000	0.677082	0.144777	rna-XM_042244609.1	HSPG2
2	244700001	244740000	0.677082	0.144777	rna-XM_042244608.1	HSPG2
2	244700001	244740000	0.677082	0.144777	rna-XM_042244607.1	HSPG2
2	244700001	244740000	0.677082	0.144777	rna-XM_042244606.1	HSPG2
2	244700001	244740000	0.677082	0.144777	rna-XM_027965547.2	HSPG2
2	244700001	244740000	0.677082	0.144777	rna-XM_015093691.3	LDLRAD2
14	35800001	35840000	0.676899	0.389653	rna-XM_012190024.4	TANGO6
14	35800001	35840000	0.676899	0.389653	rna-XM_004015602.5	TANGO6
7	51340001	51380000	0.676824	0.103457	rna-XM_042252405.1	TCF12
7	51340001	51380000	0.676824	0.103457	rna-XM_042252404.1	TCF12
7	51340001	51380000	0.676824	0.103457	rna-XM_042252403.1	TCF12
7	51340001	51380000	0.676824	0.103457	rna-XM_042252402.1	TCF12
7	51340001	51380000	0.676824	0.103457	rna-XM_027971799.2	TCF12
7	51340001	51380000	0.676824	0.103457	rna-XM_027971798.2	TCF12
7	51340001	51380000	0.676824	0.103457	rna-XM_027971797.2	TCF12
14	47180001	47220000	0.675926	0.13697	rna-XM_042230912.1	SIPA1L3
14	47180001	47220000	0.675926	0.13697	rna-XM_042230911.1	SIPA1L3
14	47180001	47220000	0.675926	0.13697	rna-XM_042230910.1	SIPA1L3
14	47180001	47220000	0.675926	0.13697	rna-XM_042230909.1	SIPA1L3
14	47180001	47220000	0.675926	0.13697	rna-XM_042230908.1	SIPA1L3
14	47180001	47220000	0.675926	0.13697	rna-XM_027977924.2	SIPA1L3
13	42460001	42500000	0.674602	0.13815	rna-XM_042229654.1	ANKRD16
13	42460001	42500000	0.674602	0.13815	rna-XM_027976779.2	ANKRD16
13	42460001	42500000	0.674602	0.13815	rna-XM_015099686.3	ANKRD16
13	42460001	42500000	0.674602	0.13815	rna-XM_015099685.3	ANKRD16
13	42460001	42500000	0.674602	0.13815	rna-XM_015099682.3	ANKRD16
13	42460001	42500000	0.674602	0.13815	rna-NM_001161865.1	GDI2
17	35000001	35040000	0.672168	0.125172	rna-XM_042234369.1	NUDT6
17	35000001	35040000	0.672168	0.125172	rna-XM_042234368.1	NUDT6
17	35000001	35040000	0.672168	0.125172	rna-XM_042234367.1	NUDT6
17	35000001	35040000	0.672168	0.125172	rna-XM_042234366.1	NUDT6
17	35000001	35040000	0.672168	0.125172	rna-XM_042234365.1	NUDT6
17	35000001	35040000	0.672168	0.125172	rna-XM_042234364.1	NUDT6
17	35000001	35040000	0.672168	0.125172	rna-XM_042234363.1	NUDT6
17	35000001	35040000	0.672168	0.125172	rna-XM_042234362.1	NUDT6
17	35000001	35040000	0.672168	0.125172	rna-XM_042234361.1	NUDT6
17	35000001	35040000	0.672168	0.125172	rna-NM_001009769.1	FGF2
18	26220001	26260000	0.671846	0.126429	rna-XM_042235171.1	TJP1
18	26220001	26260000	0.671846	0.126429	rna-XM_042235170.1	TJP1
18	26220001	26260000	0.671846	0.126429	rna-XM_042235169.1	TJP1
18	26220001	26260000	0.671846	0.126429	rna-XM_042235168.1	TJP1
18	26220001	26260000	0.671846	0.126429	rna-XM_042235167.1	TJP1
18	26220001	26260000	0.671846	0.126429	rna-XM_042235166.1	TJP1
18	26220001	26260000	0.671846	0.126429	rna-XM_015101949.3	TJP1
25	14200001	14240000	0.670805	0.170712	rna-XM_042240839.1	FAM13C
25	14200001	14240000	0.670805	0.170712	rna-XM_042240838.1	FAM13C
25	14200001	14240000	0.670805	0.170712	rna-XM_042240837.1	FAM13C
25	14200001	14240000	0.670805	0.170712	rna-XM_042240836.1	FAM13C
25	14200001	14240000	0.670805	0.170712	rna-XM_042240835.1	FAM13C
25	14200001	14240000	0.670805	0.170712	rna-XM_042240833.1	FAM13C
25	14200001	14240000	0.670805	0.170712	rna-XM_012105098.4	PHYHIPL
25	14200001	14240000	0.670805	0.170712	rna-XM_012105091.4	FAM13C
25	14200001	14240000	0.670805	0.170712	rna-XM_012105090.3	FAM13C
25	14200001	14240000	0.670805	0.170712	rna-XM_012105089.3	FAM13C
25	14200001	14240000	0.670805	0.170712	rna-XM_004021385.5	PHYHIPL
25	14200001	14240000	0.670805	0.170712	rna-XM_004021383.4	FAM13C
X	9280001	9320000	0.670725	0.103068	rna-XM_042242188.1	ARHGAP6
X	9280001	9320000	0.670725	0.103068	rna-XM_027963558.2	ARHGAP6
X	9280001	9320000	0.670725	0.103068	rna-XM_027963557.2	ARHGAP6
X	9280001	9320000	0.670725	0.103068	rna-XM_027963556.2	ARHGAP6
X	9280001	9320000	0.670725	0.103068	rna-XM_027963555.2	ARHGAP6
X	9280001	9320000	0.670725	0.103068	rna-XM_004021902.5	ARHGAP6
X	61220001	61260000	0.670046	0.0974075	rna-XM_042242396.1	OPHN1
X	61220001	61260000	0.670046	0.0974075	rna-XM_042242395.1	OPHN1
X	61220001	61260000	0.670046	0.0974075	rna-XM_042242393.1	OPHN1
X	61220001	61260000	0.670046	0.0974075	rna-XM_042242392.1	OPHN1
X	61220001	61260000	0.670046	0.0974075	rna-XM_042242391.1	OPHN1
X	61220001	61260000	0.670046	0.0974075	rna-XM_042242390.1	OPHN1
X	61220001	61260000	0.670046	0.0974075	rna-XM_027963583.2	OPHN1
7	51320001	51360000	0.669576	0.117433	rna-XM_042252405.1	TCF12
7	51320001	51360000	0.669576	0.117433	rna-XM_042252404.1	TCF12
7	51320001	51360000	0.669576	0.117433	rna-XM_042252403.1	TCF12
7	51320001	51360000	0.669576	0.117433	rna-XM_042252402.1	TCF12
7	51320001	51360000	0.669576	0.117433	rna-XM_027971799.2	TCF12
7	51320001	51360000	0.669576	0.117433	rna-XM_027971798.2	TCF12
7	51320001	51360000	0.669576	0.117433	rna-XM_027971797.2	TCF12
X	98340001	98380000	0.668876	0.179274	rna-XM_012107255.4	RBMX
X	98340001	98380000	0.668876	0.179274	rna-XM_012107254.4	RBMX
X	98340001	98380000	0.668876	0.179274	rna-XM_004022311.5	RBMX
9	37720001	37760000	0.668372	0.167256	rna-XM_042254235.1	LOC101117086
9	37720001	37760000	0.668372	0.167256	rna-XM_027972974.2	NSMAF
9	37720001	37760000	0.668372	0.167256	rna-XM_012183731.4	LOC101117086
9	37720001	37760000	0.668372	0.167256	rna-XM_004011692.5	LOC101117086
24	31180001	31220000	0.668279	0.143169	rna-XM_027961997.2	AUTS2
1	171300001	171340000	0.66787	0.0950888	rna-XM_042230743.1	CBLB
1	171300001	171340000	0.66787	0.0950888	rna-XM_042230740.1	CBLB
1	171300001	171340000	0.66787	0.0950888	rna-XM_042230733.1	CBLB
1	171300001	171340000	0.66787	0.0950888	rna-XM_042230729.1	CBLB
1	171300001	171340000	0.66787	0.0950888	rna-XM_042230720.1	CBLB
1	171300001	171340000	0.66787	0.0950888	rna-XM_042230714.1	CBLB
1	171300001	171340000	0.66787	0.0950888	rna-XM_042230709.1	CBLB
1	171300001	171340000	0.66787	0.0950888	rna-XM_042230705.1	CBLB
1	171300001	171340000	0.66787	0.0950888	rna-XM_042230704.1	CBLB
1	171300001	171340000	0.66787	0.0950888	rna-XM_027979709.2	CBLB
7	6740001	6780000	0.665876	0.117987	rna-XM_042251985.1	HMGCR
7	6740001	6780000	0.665876	0.117987	rna-XM_027971469.2	HMGCR
7	6740001	6780000	0.665876	0.117987	rna-XM_004010192.5	HMGCR
9	32420001	32460000	0.664702	0.093578	rna-XM_042254176.1	PRKDC
9	32420001	32460000	0.664702	0.093578	rna-XM_042254174.1	SPIDR
9	32420001	32460000	0.664702	0.093578	rna-XM_042254173.1	SPIDR
9	32420001	32460000	0.664702	0.093578	rna-XM_012183635.4	SPIDR
2	30260001	30300000	0.662447	0.161329	rna-XM_042243050.1	ERCC6L2
2	30260001	30300000	0.662447	0.161329	rna-XM_042243049.1	ERCC6L2
2	30260001	30300000	0.662447	0.161329	rna-XM_042243048.1	ERCC6L2
2	30260001	30300000	0.662447	0.161329	rna-XM_042243047.1	ERCC6L2
2	30260001	30300000	0.662447	0.161329	rna-XM_042243046.1	ERCC6L2
2	30260001	30300000	0.662447	0.161329	rna-XM_027964231.2	ERCC6L2
2	30260001	30300000	0.662447	0.161329	rna-XM_027964230.2	ERCC6L2
X	123640001	123680000	0.662152	0.0890905	rna-XM_042241819.1	DCX
X	123640001	123680000	0.662152	0.0890905	rna-XM_042241818.1	DCX
X	123640001	123680000	0.662152	0.0890905	rna-XM_042241817.1	DCX
X	123640001	123680000	0.662152	0.0890905	rna-XM_042241816.1	DCX
X	123640001	123680000	0.662152	0.0890905	rna-XM_042241815.1	DCX
X	123640001	123680000	0.662152	0.0890905	rna-XM_042241814.1	DCX
X	123640001	123680000	0.662152	0.0890905	rna-XM_042241813.1	DCX
X	123640001	123680000	0.662152	0.0890905	rna-XM_027963482.2	DCX
X	21800001	21840000	0.661611	0.124378	rna-XM_004021962.4	PTCHD1
12	36740001	36780000	0.660879	0.135323	rna-XM_012187251.4	C12H1orf112
12	42800001	42840000	0.660603	0.145729	rna-XM_015099223.3	NMNAT1
12	42800001	42840000	0.660603	0.145729	rna-XM_015099222.3	NMNAT1
12	42800001	42840000	0.660603	0.145729	rna-XM_004013736.5	NMNAT1
12	42800001	42840000	0.660603	0.145729	rna-XM_004013735.5	RBP7
11	40320001	40360000	0.660037	0.148939	rna-XM_027974580.2	RARA
11	40320001	40360000	0.660037	0.148939	rna-XM_027974579.2	RARA
11	40320001	40360000	0.660037	0.148939	rna-XM_012186064.4	RARA
11	40320001	40360000	0.660037	0.148939	rna-XM_012186063.3	RARA
11	40320001	40360000	0.660037	0.148939	rna-XM_004012862.5	RARA
22	7980001	8020000	0.659332	0.17083	rna-XM_015103265.3	PRKG1
22	7980001	8020000	0.659332	0.17083	rna-XM_004020002.5	PRKG1
17	63140001	63180000	0.658822	0.183936	rna-XM_042234693.1	SPPL3
17	63140001	63180000	0.658822	0.183936	rna-XM_027956626.2	SPPL3
1	80120001	80160000	0.656462	0.158673	rna-XM_004002244.5	COL11A1
7	51180001	51220000	0.654601	0.113475	rna-XM_042252406.1	TCF12
7	51180001	51220000	0.654601	0.113475	rna-XM_042252405.1	TCF12
7	51180001	51220000	0.654601	0.113475	rna-XM_042252404.1	TCF12
7	51180001	51220000	0.654601	0.113475	rna-XM_042252403.1	TCF12
7	51180001	51220000	0.654601	0.113475	rna-XM_042252402.1	TCF12
7	51180001	51220000	0.654601	0.113475	rna-XM_027971799.2	TCF12
7	51180001	51220000	0.654601	0.113475	rna-XM_027971798.2	TCF12
7	51180001	51220000	0.654601	0.113475	rna-XM_027971797.2	TCF12
7	51180001	51220000	0.654601	0.113475	rna-XM_015097013.3	TCF12
7	51180001	51220000	0.654601	0.113475	rna-XM_004010580.5	TCF12
5	77460001	77500000	0.652438	0.113202	rna-XM_042250712.1	LOC101120408
5	77460001	77500000	0.652438	0.113202	rna-XM_042250711.1	LOC101120408
5	77460001	77500000	0.652438	0.113202	rna-XM_042250710.1	LOC101120408
5	77460001	77500000	0.652438	0.113202	rna-XM_015095546.3	LOC101120408
3	175320001	175360000	0.651859	0.122768	rna-XM_042247168.1	POLR3B
3	175320001	175360000	0.651859	0.122768	rna-XM_042247167.1	POLR3B
3	175320001	175360000	0.651859	0.122768	rna-XM_004006694.5	POLR3B
14	47200001	47240000	0.651322	0.154103	rna-XM_042230912.1	SIPA1L3
14	47200001	47240000	0.651322	0.154103	rna-XM_042230911.1	SIPA1L3
14	47200001	47240000	0.651322	0.154103	rna-XM_042230910.1	SIPA1L3
14	47200001	47240000	0.651322	0.154103	rna-XM_042230909.1	SIPA1L3
14	47200001	47240000	0.651322	0.154103	rna-XM_042230908.1	SIPA1L3
14	47200001	47240000	0.651322	0.154103	rna-XM_027977924.2	SIPA1L3
16	18120001	18160000	0.649538	0.0948853	rna-XM_015101288.3	ZSWIM6
23	49260001	49300000	0.649388	0.173723	rna-XM_042239589.1	DYM
23	49260001	49300000	0.649388	0.173723	rna-XM_042239588.1	DYM
23	49260001	49300000	0.649388	0.173723	rna-XM_042239587.1	DYM
23	49260001	49300000	0.649388	0.173723	rna-XM_015103733.3	DYM
23	49260001	49300000	0.649388	0.173723	rna-XM_015103730.3	DYM
1	203980001	204020000	0.648423	0.114795	rna-XM_042233793.1	ABCC5
1	203980001	204020000	0.648423	0.114795	rna-XM_042233789.1	ABCC5
1	203980001	204020000	0.648423	0.114795	rna-XM_042233786.1	ABCC5
1	203980001	204020000	0.648423	0.114795	rna-XM_042233784.1	ABCC5
1	203980001	204020000	0.648423	0.114795	rna-XM_027957810.2	ABCC5
1	203980001	204020000	0.648423	0.114795	rna-XM_012098084.4	ABCC5
1	203980001	204020000	0.648423	0.114795	rna-XM_004003102.4	ABCC5
11	19780001	19820000	0.647193	0.150781	rna-XM_027975237.2	SARM1
11	19780001	19820000	0.647193	0.150781	rna-XM_012185390.4	TMEM199
11	19780001	19820000	0.647193	0.150781	rna-XM_012185387.4	POLDIP2
11	19780001	19820000	0.647193	0.150781	rna-XM_004012496.5	TMEM199
1	124280001	124320000	0.647069	0.106081	rna-XM_004003742.5	HUNK
14	35980001	36020000	0.64662	0.211283	rna-XM_027978122.2	SNTB2
9	32400001	32440000	0.64633	0.102496	rna-XM_042254174.1	SPIDR
9	32400001	32440000	0.64633	0.102496	rna-XM_042254173.1	SPIDR
9	32400001	32440000	0.64633	0.102496	rna-XM_012183635.4	SPIDR
3	205820001	205860000	0.644132	0.154753	rna-XM_004006885.5	CD69
24	11060001	11100000	0.643267	0.110507	rna-XM_042240682.1	RSL1D1
24	11060001	11100000	0.643267	0.110507	rna-XM_015104083.3	GSPT1
24	11060001	11100000	0.643267	0.110507	rna-XM_012104124.4	GSPT1
24	11060001	11100000	0.643267	0.110507	rna-XM_004020777.5	GSPT1
24	11060001	11100000	0.643267	0.110507	rna-XM_004020776.5	RSL1D1
22	21920001	21960000	0.643094	0.162556	rna-XM_042238876.1	BTRC
22	21920001	21960000	0.643094	0.162556	rna-XM_042238874.1	BTRC
22	21920001	21960000	0.643094	0.162556	rna-XM_012102816.4	BTRC
22	21920001	21960000	0.643094	0.162556	rna-XM_004020121.5	BTRC
22	21920001	21960000	0.643094	0.162556	rna-XM_004020120.5	BTRC
22	21920001	21960000	0.643094	0.162556	rna-XM_004020119.5	BTRC
6	32840001	32880000	0.64237	0.124159	rna-XM_004009703.5	GRID2
4	96880001	96920000	0.641386	0.146617	rna-XM_042249312.1	PODXL
4	96880001	96920000	0.641386	0.146617	rna-XM_042249239.1	MKLN1
4	96880001	96920000	0.641386	0.146617	rna-XM_042249238.1	MKLN1
4	96880001	96920000	0.641386	0.146617	rna-XM_004008073.5	MKLN1
4	96880001	96920000	0.641386	0.146617	rna-XM_004008072.5	MKLN1
8	28500001	28540000	0.640924	0.135161	rna-XM_027972389.2	ARMC2
8	28500001	28540000	0.640924	0.135161	rna-XM_015097359.3	ARMC2
8	28500001	28540000	0.640924	0.135161	rna-XM_012182651.3	ARMC2
8	28500001	28540000	0.640924	0.135161	rna-XM_004011223.5	ARMC2
14	36000001	36040000	0.639746	0.224111	rna-XM_042231854.1	VPS4A
14	36000001	36040000	0.639746	0.224111	rna-XM_042231850.1	COG8
14	36000001	36040000	0.639746	0.224111	rna-XM_027978126.2	VPS4A
14	36000001	36040000	0.639746	0.224111	rna-XM_027978125.2	VPS4A
14	36000001	36040000	0.639746	0.224111	rna-XM_027978122.2	SNTB2
1	25940001	25980000	0.639355	0.101324	rna-XM_042247996.1	OSBPL9
1	25940001	25980000	0.639355	0.101324	rna-XM_042247965.1	OSBPL9
21	14360001	14400000	0.638471	0.0961156	rna-XM_042238093.1	TENM4
12	42720001	42760000	0.638195	0.109281	rna-XM_042257271.1	UBE4B
12	42720001	42760000	0.638195	0.109281	rna-XM_027975655.2	UBE4B
12	42720001	42760000	0.638195	0.109281	rna-XM_027975654.2	UBE4B
2	31040001	31080000	0.637549	0.105149	rna-XM_042243053.1	FANCC
2	31040001	31080000	0.637549	0.105149	rna-XM_042243052.1	FANCC
2	31040001	31080000	0.637549	0.105149	rna-XM_004004090.5	FANCC
4	41660001	41700000	0.637238	0.211366	rna-XM_042248474.1	LOC101102230
4	41660001	41700000	0.637238	0.211366	rna-XM_042248473.1	LOC101102230
4	41660001	41700000	0.637238	0.211366	rna-XM_012176569.4	LOC101102230
4	41660001	41700000	0.637238	0.211366	rna-XM_012176566.4	LOC101102230
4	41660001	41700000	0.637238	0.211366	rna-XM_012176565.4	LOC101102230
14	35700001	35740000	0.636765	0.179559	rna-XM_012190024.4	TANGO6
14	35700001	35740000	0.636765	0.179559	rna-XM_004015602.5	TANGO6
14	35720001	35760000	0.636464	0.252467	rna-XM_012190024.4	TANGO6
14	35720001	35760000	0.636464	0.252467	rna-XM_004015602.5	TANGO6
12	5900001	5940000	0.635855	0.129518	rna-XM_042257057.1	KCNT2
12	5900001	5940000	0.635855	0.129518	rna-XM_027976255.2	KCNT2
21	38360001	38400000	0.635255	0.207616	rna-XM_027959689.2	LOC101120029
3	162760001	162800000	0.634868	0.142506	rna-XM_004006567.5	SDR9C7
22	21900001	21940000	0.634689	0.167193	rna-XM_042238876.1	BTRC
22	21900001	21940000	0.634689	0.167193	rna-XM_042238874.1	BTRC
22	21900001	21940000	0.634689	0.167193	rna-XM_012102816.4	BTRC
22	21900001	21940000	0.634689	0.167193	rna-XM_004020121.5	BTRC
22	21900001	21940000	0.634689	0.167193	rna-XM_004020120.5	BTRC
22	21900001	21940000	0.634689	0.167193	rna-XM_004020119.5	BTRC
12	5860001	5900000	0.633888	0.16527	rna-XM_027976254.2	LOC106990096
11	40260001	40300000	0.63366	0.172534	rna-XM_042256725.1	CDC6
11	40260001	40300000	0.63366	0.172534	rna-XM_042256724.1	WIPF2
11	40260001	40300000	0.63366	0.172534	rna-XM_042256723.1	WIPF2
11	40260001	40300000	0.63366	0.172534	rna-XM_042256722.1	WIPF2
11	40260001	40300000	0.63366	0.172534	rna-XM_027974582.2	WIPF2
11	40260001	40300000	0.63366	0.172534	rna-XM_015098773.3	WIPF2
11	40260001	40300000	0.63366	0.172534	rna-XM_015098770.3	WIPF2
11	40260001	40300000	0.63366	0.172534	rna-XM_015098767.3	WIPF2
11	40260001	40300000	0.63366	0.172534	rna-XM_015098766.3	WIPF2
11	40260001	40300000	0.63366	0.172534	rna-XM_004012861.5	CDC6
11	40260001	40300000	0.63366	0.172534	rna-XM_004012860.5	CDC6
4	76360001	76400000	0.633391	0.166234	rna-XM_042248693.1	TNS3
4	76360001	76400000	0.633391	0.166234	rna-XM_042248692.1	TNS3
4	76360001	76400000	0.633391	0.166234	rna-XM_027968688.2	TNS3
4	76360001	76400000	0.633391	0.166234	rna-XM_027968687.2	TNS3
17	29080001	29120000	0.632659	0.121328	rna-XM_042234929.1	SCLT1
2	21840001	21880000	0.631111	0.098936	rna-XM_042242955.1	PLPPR1
2	21840001	21880000	0.631111	0.098936	rna-XM_027964167.2	PLPPR1
2	21840001	21880000	0.631111	0.098936	rna-XM_004004048.5	PLPPR1
12	36940001	36980000	0.627892	0.10489	rna-XM_042257216.1	KIFAP3
12	36940001	36980000	0.627892	0.10489	rna-XM_027975591.2	KIFAP3
12	36940001	36980000	0.627892	0.10489	rna-XM_004013680.5	KIFAP3
11	52140001	52180000	0.627038	0.0997435	rna-XM_042256250.1	ENPP7
6	37180001	37220000	0.625808	0.128715	rna-XM_042251082.1	ABCG2
6	37180001	37220000	0.625808	0.128715	rna-XM_042251081.1	ABCG2
6	37180001	37220000	0.625808	0.128715	rna-XM_042251080.1	ABCG2
6	37180001	37220000	0.625808	0.128715	rna-XM_042251079.1	ABCG2
6	37180001	37220000	0.625808	0.128715	rna-XM_042251078.1	ABCG2
6	37180001	37220000	0.625808	0.128715	rna-XM_042251077.1	ABCG2
6	37180001	37220000	0.625808	0.128715	rna-XM_027970730.2	ABCG2
6	37180001	37220000	0.625808	0.128715	rna-XM_012179371.4	ABCG2
6	37180001	37220000	0.625808	0.128715	rna-XM_012179370.4	ABCG2
6	37180001	37220000	0.625808	0.128715	rna-XM_012179369.4	ABCG2
6	37180001	37220000	0.625808	0.128715	rna-NM_001078657.1	ABCG2
13	45980001	46020000	0.622408	0.145299	rna-XM_042229722.1	LARP4B
13	45980001	46020000	0.622408	0.145299	rna-XM_042229721.1	LARP4B
13	45980001	46020000	0.622408	0.145299	rna-XM_042229720.1	LARP4B
13	45980001	46020000	0.622408	0.145299	rna-XM_027976812.2	LARP4B
X	83500001	83540000	0.621248	0.27022	rna-XM_042241792.1	GABRA3
X	83500001	83540000	0.621248	0.27022	rna-XM_004022275.5	GABRA3
23	38140001	38180000	0.620108	0.0972568	rna-XM_042239660.1	DLGAP1
23	38140001	38180000	0.620108	0.0972568	rna-XM_042239659.1	DLGAP1
23	38140001	38180000	0.620108	0.0972568	rna-XM_042239658.1	DLGAP1
23	38140001	38180000	0.620108	0.0972568	rna-XM_027960732.2	DLGAP1
23	38140001	38180000	0.620108	0.0972568	rna-XM_027960731.2	DLGAP1
23	38140001	38180000	0.620108	0.0972568	rna-XM_027960730.2	DLGAP1
23	38140001	38180000	0.620108	0.0972568	rna-XM_027960729.2	DLGAP1
23	38140001	38180000	0.620108	0.0972568	rna-XM_027960728.2	DLGAP1
23	38140001	38180000	0.620108	0.0972568	rna-XM_027960727.2	DLGAP1
3	35840001	35880000	0.619078	0.170345	rna-XM_015094278.3	TOGARAM2
2	106060001	106100000	0.618516	0.10907	rna-XM_012129216.4	GLRA3
2	106060001	106100000	0.618516	0.10907	rna-XM_004004453.5	GLRA3
7	83800001	83840000	0.618449	0.175067	rna-XM_042252774.1	SYNDIG1L
7	83800001	83840000	0.618449	0.175067	rna-XM_042252773.1	SYNDIG1L
7	83800001	83840000	0.618449	0.175067	rna-XM_027972017.2	SYNDIG1L
3	35560001	35600000	0.614886	0.144285	rna-XM_042245932.1	PLB1
5	77480001	77520000	0.614545	0.0908938	rna-XM_042250712.1	LOC101120408
5	77480001	77520000	0.614545	0.0908938	rna-XM_042250711.1	LOC101120408
5	77480001	77520000	0.614545	0.0908938	rna-XM_042250710.1	LOC101120408
5	77480001	77520000	0.614545	0.0908938	rna-XM_015095546.3	LOC101120408
3	13640001	13680000	0.613602	0.0950431	rna-XM_042245741.1	LHX6
3	13640001	13680000	0.613602	0.0950431	rna-XM_042245740.1	RBM18
3	13640001	13680000	0.613602	0.0950431	rna-XM_027966474.2	LHX6
3	13640001	13680000	0.613602	0.0950431	rna-XM_027966473.2	LHX6
3	13640001	13680000	0.613602	0.0950431	rna-XM_004005665.4	RBM18
23	30980001	31020000	0.613554	0.124661	rna-XM_042239529.1	PSMA8
23	30980001	31020000	0.613554	0.124661	rna-XM_042239528.1	PSMA8
23	30980001	31020000	0.613554	0.124661	rna-XM_012103453.4	PSMA8
23	30980001	31020000	0.613554	0.124661	rna-XM_004020462.5	PSMA8
15	53980001	54020000	0.613178	0.166729	rna-XM_042233269.1	UVRAG
15	53980001	54020000	0.613178	0.166729	rna-XM_042233268.1	UVRAG
15	53980001	54020000	0.613178	0.166729	rna-XM_027979551.2	UVRAG
12	42740001	42780000	0.612035	0.117434	rna-XM_042257271.1	UBE4B
12	42740001	42780000	0.612035	0.117434	rna-XM_027975655.2	UBE4B
12	42740001	42780000	0.612035	0.117434	rna-XM_027975654.2	UBE4B
X	125220001	125260000	0.611639	0.123852	rna-XM_042242066.1	TMEM164
X	125220001	125260000	0.611639	0.123852	rna-XM_042242065.1	TMEM164
X	125220001	125260000	0.611639	0.123852	rna-XM_042242064.1	TMEM164
X	125220001	125260000	0.611639	0.123852	rna-XM_042242063.1	TMEM164
X	125220001	125260000	0.611639	0.123852	rna-XM_042242062.1	TMEM164
X	125220001	125260000	0.611639	0.123852	rna-XM_042242061.1	TMEM164
X	125220001	125260000	0.611639	0.123852	rna-XM_042242060.1	TMEM164
X	125220001	125260000	0.611639	0.123852	rna-XM_042242059.1	TMEM164
X	125220001	125260000	0.611639	0.123852	rna-XM_042242058.1	TMEM164
X	125220001	125260000	0.611639	0.123852	rna-XM_042242057.1	TMEM164
X	125220001	125260000	0.611639	0.123852	rna-XM_042242056.1	TMEM164
X	125220001	125260000	0.611639	0.123852	rna-XM_042242055.1	TMEM164
X	125220001	125260000	0.611639	0.123852	rna-XM_042242054.1	TMEM164
X	125220001	125260000	0.611639	0.123852	rna-XM_042242053.1	TMEM164
X	125220001	125260000	0.611639	0.123852	rna-XM_042242052.1	TMEM164
X	125220001	125260000	0.611639	0.123852	rna-XM_027963093.2	TMEM164
X	125220001	125260000	0.611639	0.123852	rna-XM_027963091.2	TMEM164
X	125220001	125260000	0.611639	0.123852	rna-XM_027963090.2	TMEM164
X	125220001	125260000	0.611639	0.123852	rna-XM_012107554.4	TMEM164
1	147620001	147660000	0.611323	0.118051	rna-XM_042230317.1	ROBO1
17	53880001	53920000	0.61131	0.105462	rna-XM_042234058.1	ANAPC5
17	53880001	53920000	0.61131	0.105462	rna-XM_042234057.1	ANAPC5
17	53880001	53920000	0.61131	0.105462	rna-XM_027956493.2	CAMKK2
17	53880001	53920000	0.61131	0.105462	rna-XM_027956492.2	CAMKK2
17	53880001	53920000	0.61131	0.105462	rna-XM_027956491.2	CAMKK2
17	53880001	53920000	0.61131	0.105462	rna-XM_027956490.2	CAMKK2
17	53880001	53920000	0.61131	0.105462	rna-XM_004017352.5	ANAPC5
3	175380001	175420000	0.611246	0.107929	rna-XM_042247168.1	POLR3B
3	175380001	175420000	0.611246	0.107929	rna-XM_042247167.1	POLR3B
3	175380001	175420000	0.611246	0.107929	rna-XM_004006694.5	POLR3B
21	560001	600000	0.610934	0.139935	rna-XM_027959608.2	VSTM5
21	560001	600000	0.610934	0.139935	rna-XM_012101554.4	MED17
7	83520001	83560000	0.610497	0.194363	rna-XM_027972014.2	ALDH6A1
7	83520001	83560000	0.610497	0.194363	rna-XM_004010784.4	LIN52
14	60440001	60480000	0.609132	0.0940742	rna-XM_042231200.1	LOC114117925
14	60440001	60480000	0.609132	0.0940742	rna-XM_042231185.1	LOC114117925
14	60440001	60480000	0.609132	0.0940742	rna-XM_042231184.1	LOC114117925
12	36720001	36760000	0.606835	0.125367	rna-XM_012187251.4	C12H1orf112
12	36720001	36760000	0.606835	0.125367	rna-XM_004013678.4	METTL18
16	25380001	25420000	0.60641	0.103704	rna-XM_004016996.5	ARL15
1	248000001	248040000	0.606145	0.161704	rna-XM_027959799.2	RASA2
1	248000001	248040000	0.606145	0.161704	rna-XM_027959798.2	RASA2
1	121720001	121760000	0.606065	0.140028	rna-XM_042229307.1	SMIM11
1	121720001	121760000	0.606065	0.140028	rna-XM_027978009.2	SMIM11
1	121720001	121760000	0.606065	0.140028	rna-XM_027978003.2	SMIM11
21	18040001	18080000	0.605184	0.137969	rna-XM_042237695.1	LUZP2
21	18040001	18080000	0.605184	0.137969	rna-XM_015103087.3	LUZP2
21	18040001	18080000	0.605184	0.137969	rna-XM_012102275.4	LUZP2
2	67940001	67980000	0.604458	0.108389	rna-XM_042243377.1	PIP5K1B
2	67940001	67980000	0.604458	0.108389	rna-XM_042243376.1	PIP5K1B
2	67940001	67980000	0.604458	0.108389	rna-XM_042243374.1	PIP5K1B
2	67940001	67980000	0.604458	0.108389	rna-XM_042243373.1	PIP5K1B
23	43200001	43240000	0.604446	0.0905912	rna-XM_042239290.1	GNAL
X	60020001	60060000	0.60419	0.0986484	rna-NM_001308584.1	AR
6	96300001	96340000	0.603472	0.108857	rna-XM_027970763.2	CFAP299
19	52560001	52600000	0.602742	0.154119	rna-XM_004018503.5	CCDC12
9	37920001	37960000	0.602129	0.142841	rna-XM_042254239.1	TOX
9	37920001	37960000	0.602129	0.142841	rna-XM_042254238.1	TOX
9	37920001	37960000	0.602129	0.142841	rna-XM_042254237.1	TOX
9	37920001	37960000	0.602129	0.142841	rna-XM_042254236.1	TOX
9	37920001	37960000	0.602129	0.142841	rna-XM_004011695.5	TOX
1	276540001	276580000	0.601308	0.108496	rna-XM_042238847.1	SATB1
1	276540001	276580000	0.601308	0.108496	rna-XM_042238838.1	SATB1
1	276540001	276580000	0.601308	0.108496	rna-XM_042238832.1	SATB1
1	276540001	276580000	0.601308	0.108496	rna-XM_042238827.1	SATB1
1	276540001	276580000	0.601308	0.108496	rna-XM_042238826.1	SATB1
1	276540001	276580000	0.601308	0.108496	rna-XM_042238822.1	SATB1
1	276540001	276580000	0.601308	0.108496	rna-XM_042238819.1	SATB1
12	42480001	42520000	0.600737	0.0944963	rna-XM_042257269.1	KIF1B
12	42480001	42520000	0.600737	0.0944963	rna-XM_042257268.1	KIF1B
12	42480001	42520000	0.600737	0.0944963	rna-XM_027975651.2	KIF1B
12	42480001	42520000	0.600737	0.0944963	rna-XM_027975650.2	KIF1B
12	42480001	42520000	0.600737	0.0944963	rna-XM_015099221.3	KIF1B
12	42480001	42520000	0.600737	0.0944963	rna-XM_012187343.4	KIF1B
12	42480001	42520000	0.600737	0.0944963	rna-XM_012187342.4	KIF1B
12	42480001	42520000	0.600737	0.0944963	rna-XM_012187340.4	KIF1B
12	42480001	42520000	0.600737	0.0944963	rna-XM_012187339.4	KIF1B
12	42480001	42520000	0.600737	0.0944963	rna-XM_004013733.5	KIF1B
12	56020001	56060000	0.599858	0.147476	rna-XM_027975894.2	TNR
2	76380001	76420000	0.59916	0.121863	rna-XM_042244878.1	PTPRD
2	76380001	76420000	0.59916	0.121863	rna-XM_042244877.1	PTPRD
2	76380001	76420000	0.59916	0.121863	rna-XM_042244876.1	PTPRD
2	76380001	76420000	0.59916	0.121863	rna-XM_042244875.1	PTPRD
2	76380001	76420000	0.59916	0.121863	rna-XM_042244874.1	PTPRD
2	76380001	76420000	0.59916	0.121863	rna-XM_042244873.1	PTPRD
2	76380001	76420000	0.59916	0.121863	rna-XM_042244872.1	PTPRD
2	76380001	76420000	0.59916	0.121863	rna-XM_042244871.1	PTPRD
2	76380001	76420000	0.59916	0.121863	rna-XM_042244870.1	PTPRD
2	76380001	76420000	0.59916	0.121863	rna-XM_042244869.1	PTPRD
2	76380001	76420000	0.59916	0.121863	rna-XM_042244868.1	PTPRD
2	76380001	76420000	0.59916	0.121863	rna-XM_042244867.1	PTPRD
2	76380001	76420000	0.59916	0.121863	rna-XM_042244866.1	PTPRD
2	76380001	76420000	0.59916	0.121863	rna-XM_042244865.1	PTPRD
2	76380001	76420000	0.59916	0.121863	rna-XM_042244864.1	PTPRD
2	76380001	76420000	0.59916	0.121863	rna-XM_042244862.1	PTPRD
2	76380001	76420000	0.59916	0.121863	rna-XM_042244861.1	PTPRD
2	76380001	76420000	0.59916	0.121863	rna-XM_042244860.1	PTPRD
2	76380001	76420000	0.59916	0.121863	rna-XM_042244859.1	PTPRD
2	76380001	76420000	0.59916	0.121863	rna-XM_042244858.1	PTPRD
2	76380001	76420000	0.59916	0.121863	rna-XM_042244857.1	PTPRD
2	76380001	76420000	0.59916	0.121863	rna-XM_042244856.1	PTPRD
2	76380001	76420000	0.59916	0.121863	rna-XM_042244855.1	PTPRD
2	76380001	76420000	0.59916	0.121863	rna-XM_042244854.1	PTPRD
2	76380001	76420000	0.59916	0.121863	rna-XM_042244853.1	PTPRD
2	76380001	76420000	0.59916	0.121863	rna-XM_042244851.1	PTPRD
2	76380001	76420000	0.59916	0.121863	rna-XM_042244850.1	PTPRD
2	76380001	76420000	0.59916	0.121863	rna-XM_042244849.1	PTPRD
2	76380001	76420000	0.59916	0.121863	rna-XM_042244848.1	PTPRD
2	76380001	76420000	0.59916	0.121863	rna-XM_042244847.1	PTPRD
2	76380001	76420000	0.59916	0.121863	rna-XM_042244846.1	PTPRD
X	124040001	124080000	0.598528	0.132073	rna-XM_042242240.1	PAK3
11	19660001	19700000	0.598099	0.121673	rna-XM_042256564.1	NLK
11	19660001	19700000	0.598099	0.121673	rna-XM_042256563.1	NLK
18	53200001	53240000	0.596087	0.215541	rna-XM_027957320.2	CATSPER2
18	53200001	53240000	0.596087	0.215541	rna-NM_001163045.1	PDIA3
3	43000001	43040000	0.595339	0.091667	rna-XM_042245983.1	SPRED2
3	43000001	43040000	0.595339	0.091667	rna-XM_042245982.1	SPRED2
3	43000001	43040000	0.595339	0.091667	rna-XM_042245981.1	SPRED2
3	43000001	43040000	0.595339	0.091667	rna-XM_027966690.2	SPRED2
1	276560001	276600000	0.593946	0.189854	rna-XM_042238832.1	SATB1
15	17200001	17240000	0.593811	0.0950686	rna-XM_004015997.4	RAB39A
11	19800001	19840000	0.590183	0.1087	rna-XM_027975238.2	SLC46A1
11	19800001	19840000	0.590183	0.1087	rna-XM_027975237.2	SARM1
8	10820001	10860000	0.590061	0.289246	rna-XM_042253192.1	SNAP91
8	10820001	10860000	0.590061	0.289246	rna-XM_042253191.1	SNAP91
8	10820001	10860000	0.590061	0.289246	rna-XM_042253190.1	SNAP91
8	10820001	10860000	0.590061	0.289246	rna-XM_042253189.1	SNAP91
8	10820001	10860000	0.590061	0.289246	rna-XM_042253188.1	SNAP91
8	10820001	10860000	0.590061	0.289246	rna-XM_042253187.1	SNAP91
8	10820001	10860000	0.590061	0.289246	rna-XM_042253186.1	SNAP91
8	10820001	10860000	0.590061	0.289246	rna-XM_042253185.1	SNAP91
8	10820001	10860000	0.590061	0.289246	rna-XM_042253184.1	SNAP91
8	10820001	10860000	0.590061	0.289246	rna-XM_042253183.1	SNAP91
8	10820001	10860000	0.590061	0.289246	rna-XM_042253182.1	SNAP91
8	10820001	10860000	0.590061	0.289246	rna-XM_042253181.1	SNAP91
8	10820001	10860000	0.590061	0.289246	rna-XM_042253180.1	SNAP91
8	10820001	10860000	0.590061	0.289246	rna-XM_042253179.1	SNAP91
8	10820001	10860000	0.590061	0.289246	rna-XM_042253178.1	SNAP91
8	10820001	10860000	0.590061	0.289246	rna-XM_027972314.2	SNAP91
8	10820001	10860000	0.590061	0.289246	rna-XM_027972313.2	SNAP91
16	25740001	25780000	0.589748	0.152959	rna-XM_012096675.4	FST
16	25740001	25780000	0.589748	0.152959	rna-XM_012096672.4	FST
16	25740001	25780000	0.589748	0.152959	rna-NM_001257093.1	FST
14	35840001	35880000	0.589429	0.476229	rna-XM_042231847.1	HAS3
14	35840001	35880000	0.589429	0.476229	rna-XM_012190024.4	TANGO6
14	35840001	35880000	0.589429	0.476229	rna-XM_004015602.5	TANGO6
15	53920001	53960000	0.588727	0.118943	rna-XM_027979550.2	DGAT2
3	42940001	42980000	0.586692	0.0918194	rna-XM_042245983.1	SPRED2
3	42940001	42980000	0.586692	0.0918194	rna-XM_042245981.1	SPRED2
3	42940001	42980000	0.586692	0.0918194	rna-XM_027966690.2	SPRED2
6	37160001	37200000	0.586575	0.106227	rna-XM_042251082.1	ABCG2
6	37160001	37200000	0.586575	0.106227	rna-XM_042251081.1	ABCG2
6	37160001	37200000	0.586575	0.106227	rna-XM_042251080.1	ABCG2
6	37160001	37200000	0.586575	0.106227	rna-XM_042251079.1	ABCG2
6	37160001	37200000	0.586575	0.106227	rna-XM_042251078.1	ABCG2
6	37160001	37200000	0.586575	0.106227	rna-XM_012179371.4	ABCG2
6	37160001	37200000	0.586575	0.106227	rna-XM_012179370.4	ABCG2
6	37160001	37200000	0.586575	0.106227	rna-NM_001078657.1	ABCG2
12	54140001	54180000	0.585554	0.282332	rna-XM_042257460.1	AADACL3
12	54140001	54180000	0.585554	0.282332	rna-XM_042257457.1	AADACL3
12	54140001	54180000	0.585554	0.282332	rna-XM_042257456.1	AADACL3
12	54140001	54180000	0.585554	0.282332	rna-XM_042257455.1	AADACL3
12	54140001	54180000	0.585554	0.282332	rna-XM_042257454.1	AADACL3
12	54140001	54180000	0.585554	0.282332	rna-XM_042257453.1	AADACL3
12	54140001	54180000	0.585554	0.282332	rna-XM_042257452.1	AADACL3
12	54140001	54180000	0.585554	0.282332	rna-XM_042257451.1	AADACL3
12	54140001	54180000	0.585554	0.282332	rna-XM_042257450.1	AADACL3
12	54140001	54180000	0.585554	0.282332	rna-XM_042257448.1	AADACL3
12	54140001	54180000	0.585554	0.282332	rna-XM_042257447.1	AADACL3
12	54140001	54180000	0.585554	0.282332	rna-XM_027975884.2	AADACL3
12	54140001	54180000	0.585554	0.282332	rna-XM_027975883.2	AADACL3
1	107000001	107040000	0.585172	0.0929636	rna-XM_027965238.2	ETV3L
X	51680001	51720000	0.584432	0.215516	rna-XM_042242313.1	LOC101109151
3	215060001	215100000	0.584087	0.18442	rna-XM_042247707.1	MICAL3
3	215060001	215100000	0.584087	0.18442	rna-XM_042247706.1	MICAL3
3	215060001	215100000	0.584087	0.18442	rna-XM_042247705.1	MICAL3
3	215060001	215100000	0.584087	0.18442	rna-XM_042247702.1	MICAL3
3	215060001	215100000	0.584087	0.18442	rna-XM_042247701.1	MICAL3
3	215060001	215100000	0.584087	0.18442	rna-XM_042247700.1	MICAL3
3	215060001	215100000	0.584087	0.18442	rna-XM_042247699.1	MICAL3
3	215060001	215100000	0.584087	0.18442	rna-XM_042247698.1	MICAL3
3	215060001	215100000	0.584087	0.18442	rna-XM_042247697.1	MICAL3
3	215060001	215100000	0.584087	0.18442	rna-XM_027968077.2	MICAL3
3	215060001	215100000	0.584087	0.18442	rna-XM_027968074.2	MICAL3
3	215060001	215100000	0.584087	0.18442	rna-XM_027968073.2	MICAL3
3	215060001	215100000	0.584087	0.18442	rna-XM_027968072.2	MICAL3
3	215060001	215100000	0.584087	0.18442	rna-XM_027968067.2	MICAL3
4	29580001	29620000	0.583403	0.0969826	rna-XM_042248433.1	TMEM196
4	29580001	29620000	0.583403	0.0969826	rna-XM_042248432.1	TMEM196
X	137480001	137520000	0.582249	0.267482	rna-XM_015104667.3	DIAPH2
7	56940001	56980000	0.582067	0.1092	rna-XM_042252463.1	DMXL2
7	56940001	56980000	0.582067	0.1092	rna-XM_042252462.1	DMXL2
7	56940001	56980000	0.582067	0.1092	rna-XM_004010612.5	DMXL2
7	56940001	56980000	0.582067	0.1092	rna-XM_004010611.5	DMXL2
22	23300001	23340000	0.58135	0.119302	rna-XM_027960515.2	CNNM2
22	23300001	23340000	0.58135	0.119302	rna-XM_004020152.5	CNNM2
7	51160001	51200000	0.580993	0.0954178	rna-XM_042252406.1	TCF12
7	51160001	51200000	0.580993	0.0954178	rna-XM_042252405.1	TCF12
7	51160001	51200000	0.580993	0.0954178	rna-XM_042252404.1	TCF12
7	51160001	51200000	0.580993	0.0954178	rna-XM_042252403.1	TCF12
7	51160001	51200000	0.580993	0.0954178	rna-XM_042252402.1	TCF12
7	51160001	51200000	0.580993	0.0954178	rna-XM_027971799.2	TCF12
7	51160001	51200000	0.580993	0.0954178	rna-XM_027971798.2	TCF12
7	51160001	51200000	0.580993	0.0954178	rna-XM_027971797.2	TCF12
7	51160001	51200000	0.580993	0.0954178	rna-XM_015097013.3	TCF12
7	51160001	51200000	0.580993	0.0954178	rna-XM_004010580.5	TCF12
17	58840001	58880000	0.580937	0.0986139	rna-XM_042234654.1	MED13L
17	58840001	58880000	0.580937	0.0986139	rna-XM_015101660.3	MED13L
17	58840001	58880000	0.580937	0.0986139	rna-XM_015101659.3	MED13L
24	4340001	4380000	0.580147	0.154735	rna-XM_042239817.1	MGRN1
24	4340001	4380000	0.580147	0.154735	rna-XM_042239816.1	MGRN1
24	4340001	4380000	0.580147	0.154735	rna-XM_042239815.1	MGRN1
24	4340001	4380000	0.580147	0.154735	rna-XM_042239814.1	MGRN1
24	4340001	4380000	0.580147	0.154735	rna-XM_042239813.1	MGRN1
24	4340001	4380000	0.580147	0.154735	rna-XM_042239812.1	ANKS3
24	4340001	4380000	0.580147	0.154735	rna-XM_042239811.1	ANKS3
24	4340001	4380000	0.580147	0.154735	rna-XM_042239810.1	ANKS3
24	4340001	4380000	0.580147	0.154735	rna-XM_042239809.1	ANKS3
24	4340001	4380000	0.580147	0.154735	rna-XM_027961161.2	ANKS3
24	4340001	4380000	0.580147	0.154735	rna-XM_027961159.2	ANKS3
8	81340001	81380000	0.578867	0.116919	rna-XM_042253667.1	ARID1B
8	81340001	81380000	0.578867	0.116919	rna-XM_027972614.2	ARID1B
8	81340001	81380000	0.578867	0.116919	rna-XM_027972613.2	ARID1B
8	81340001	81380000	0.578867	0.116919	rna-XM_015097501.3	ARID1B
[truncated: 2,021 more rows]

## Sheet: Table S4
CHROM	BIN_START	BIN_END	XPEHHscore	Pvalue	rnaID	gene
4	108920001	108960000	2.02487	6.2643e-16	rna-XM_004008152.5	TPK1
4	108920001	108960000	2.02487	6.2643e-16	rna-XM_012177322.4	TPK1
4	108920001	108960000	2.02487	6.2643e-16	rna-XM_027968906.2	TPK1
4	108920001	108960000	2.02487	6.2643e-16	rna-XM_027968907.2	TPK1
4	108920001	108960000	2.02487	6.2643e-16	rna-XM_042248970.1	TPK1
4	108920001	108960000	2.02487	6.2643e-16	rna-XM_042248971.1	TPK1
4	108900001	108940000	1.9313	1.7664e-14	rna-XM_004008152.5	TPK1
4	108900001	108940000	1.9313	1.7664e-14	rna-XM_012177322.4	TPK1
4	108900001	108940000	1.9313	1.7664e-14	rna-XM_027968906.2	TPK1
4	108900001	108940000	1.9313	1.7664e-14	rna-XM_027968907.2	TPK1
4	108900001	108940000	1.9313	1.7664e-14	rna-XM_042248970.1	TPK1
4	108900001	108940000	1.9313	1.7664e-14	rna-XM_042248971.1	TPK1
1	277640001	277680000	1.73053	1.2657e-11	rna-XM_004003423.5	KCNH8
17	71100001	71140000	1.65057	1.3872e-10	rna-XM_042234099.1	LOC114108841
17	71100001	71140000	1.65057	1.3872e-10	rna-XM_042234100.1	LOC114108841
17	71100001	71140000	1.65057	1.3872e-10	rna-XM_042234101.1	LOC114108841
17	71100001	71140000	1.65057	1.3872e-10	rna-XM_042234102.1	LOC114108841
17	71100001	71140000	1.65057	1.3872e-10	rna-XM_042234103.1	LOC114108841
17	71100001	71140000	1.65057	1.3872e-10	rna-XM_042234104.1	LOC114108841
17	71100001	71140000	1.65057	1.3872e-10	rna-XM_042234105.1	LOC114108841
17	71100001	71140000	1.65057	1.3872e-10	rna-XM_042234106.1	LOC114108841
17	71100001	71140000	1.65057	1.3872e-10	rna-XM_042234107.1	LOC114108841
17	71100001	71140000	1.65057	1.3872e-10	rna-XM_042234108.1	LOC114108841
17	71100001	71140000	1.65057	1.3872e-10	rna-XM_042234109.1	LOC114108841
17	71100001	71140000	1.65057	1.3872e-10	rna-XM_042234111.1	LOC114108841
17	71100001	71140000	1.65057	1.3872e-10	rna-XM_042234112.1	LOC114108841
17	71100001	71140000	1.65057	1.3872e-10	rna-XM_042234113.1	LOC114108841
17	71100001	71140000	1.65057	1.3872e-10	rna-XM_042234114.1	LOC114108841
17	71100001	71140000	1.65057	1.3872e-10	rna-XM_042234115.1	LOC114108841
17	71100001	71140000	1.65057	1.3872e-10	rna-XM_042234116.1	LOC114108841
17	71100001	71140000	1.65057	1.3872e-10	rna-XM_042234117.1	LOC114108841
17	71100001	71140000	1.65057	1.3872e-10	rna-XM_042234120.1	LOC114108841
17	71100001	71140000	1.65057	1.3872e-10	rna-XM_042234121.1	LOC114108841
17	71100001	71140000	1.65057	1.3872e-10	rna-XM_042234122.1	LOC114108841
17	71100001	71140000	1.65057	1.3872e-10	rna-XM_042234125.1	LOC114108841
17	71100001	71140000	1.65057	1.3872e-10	rna-XM_042234126.1	LOC114108841
17	71100001	71140000	1.65057	1.3872e-10	rna-XM_042234127.1	LOC114108841
17	71100001	71140000	1.65057	1.3872e-10	rna-XM_042234128.1	LOC114108841
17	71100001	71140000	1.65057	1.3872e-10	rna-XM_042234130.1	LOC114108841
17	71100001	71140000	1.65057	1.3872e-10	rna-XM_042234132.1	LOC114108841
17	71100001	71140000	1.65057	1.3872e-10	rna-XM_042234134.1	LOC114108841
4	108940001	108980000	1.59018	7.7773e-10	rna-XM_004008152.5	TPK1
4	108940001	108980000	1.59018	7.7773e-10	rna-XM_012177322.4	TPK1
4	108940001	108980000	1.59018	7.7773e-10	rna-XM_027968906.2	TPK1
4	108940001	108980000	1.59018	7.7773e-10	rna-XM_027968907.2	TPK1
4	108940001	108980000	1.59018	7.7773e-10	rna-XM_042248970.1	TPK1
4	108940001	108980000	1.59018	7.7773e-10	rna-XM_042248971.1	TPK1
2	176000001	176040000	1.57786	1.0957e-09	rna-XM_027965021.2	TMEM163
7	54060001	54100000	1.57561	1.1661e-09	rna-XM_042252444.1	UNC13C
7	54060001	54100000	1.57561	1.1661e-09	rna-XM_042252445.1	UNC13C
7	54080001	54120000	1.57017	1.3552e-09	rna-XM_042252444.1	UNC13C
7	54080001	54120000	1.57017	1.3552e-09	rna-XM_042252445.1	UNC13C
15	16020001	16060000	1.53176	3.8478e-09	rna-XM_042232815.1	GUCY1A2
2	30980001	31020000	1.50913	7.019e-09	rna-XM_004004090.5	FANCC
2	30980001	31020000	1.50913	7.019e-09	rna-XM_042243052.1	FANCC
2	30980001	31020000	1.50913	7.019e-09	rna-XM_042243053.1	FANCC
10	17040001	17080000	1.50325	8.1918e-09	rna-XM_027973551.2	LRCH1
10	17040001	17080000	1.50325	8.1918e-09	rna-XM_027973552.2	LRCH1
10	17040001	17080000	1.50325	8.1918e-09	rna-XM_027973553.2	LRCH1
10	17040001	17080000	1.50325	8.1918e-09	rna-XM_027973554.2	LRCH1
1	277620001	277660000	1.49154	1.1121e-08	rna-XM_004003423.5	KCNH8
19	39620001	39660000	1.48967	1.1676e-08	rna-XM_027958230.2	PTPRG
19	39620001	39660000	1.48967	1.1676e-08	rna-XM_027958231.2	PTPRG
19	39620001	39660000	1.48967	1.1676e-08	rna-XM_027958232.2	PTPRG
4	108880001	108920000	1.47623	1.6519e-08	rna-XM_004008152.5	TPK1
4	108880001	108920000	1.47623	1.6519e-08	rna-XM_012177322.4	TPK1
4	108880001	108920000	1.47623	1.6519e-08	rna-XM_027968906.2	TPK1
4	108880001	108920000	1.47623	1.6519e-08	rna-XM_027968907.2	TPK1
4	108880001	108920000	1.47623	1.6519e-08	rna-XM_042248970.1	TPK1
4	108880001	108920000	1.47623	1.6519e-08	rna-XM_042248971.1	TPK1
2	143340001	143380000	1.47386	1.7556e-08	rna-XM_027964893.2	SCN9A
8	71120001	71160000	1.46243	2.3504e-08	rna-XM_012183068.4	ADGB
2	175980001	176020000	1.45187	3.0708e-08	rna-XM_027965021.2	TMEM163
14	8060001	8100000	1.44144	3.9899e-08	rna-XM_042231491.1	SDR42E1
12	36740001	36780000	1.43747	4.4051e-08	rna-XM_012187251.4	C12H1orf112
2	143360001	143400000	1.40901	8.8826e-08	rna-XM_027964893.2	SCN9A
13	20160001	20200000	1.38661	1.5255e-07	rna-XM_042230497.1	MALRD1
13	20160001	20200000	1.38661	1.5255e-07	rna-XM_042230498.1	MALRD1
14	35780001	35820000	1.35632	3.1195e-07	rna-XM_004015602.5	TANGO6
14	35780001	35820000	1.35632	3.1195e-07	rna-XM_012190024.4	TANGO6
3	68240001	68280000	1.35088	3.5408e-07	rna-XM_012171221.4	EFEMP1
3	68240001	68280000	1.35088	3.5408e-07	rna-XM_027966816.2	EFEMP1
3	68240001	68280000	1.35088	3.5408e-07	rna-XM_027966819.2	EFEMP1
3	68240001	68280000	1.35088	3.5408e-07	rna-XM_042246136.1	EFEMP1
3	68240001	68280000	1.35088	3.5408e-07	rna-XM_042246138.1	EFEMP1
3	68240001	68280000	1.35088	3.5408e-07	rna-XM_042246139.1	EFEMP1
3	68240001	68280000	1.35088	3.5408e-07	rna-XM_042246140.1	EFEMP1
10	17060001	17100000	1.34905	3.6944e-07	rna-XM_027973551.2	LRCH1
10	17060001	17100000	1.34905	3.6944e-07	rna-XM_027973552.2	LRCH1
10	17060001	17100000	1.34905	3.6944e-07	rna-XM_027973553.2	LRCH1
10	17060001	17100000	1.34905	3.6944e-07	rna-XM_027973554.2	LRCH1
10	17060001	17100000	1.34905	3.6944e-07	rna-XM_027973555.2	ESD
10	17060001	17100000	1.34905	3.6944e-07	rna-XM_027973556.2	ESD
10	17060001	17100000	1.34905	3.6944e-07	rna-XM_027973557.2	ESD
10	17060001	17100000	1.34905	3.6944e-07	rna-XM_027973558.2	ESD
2	180800001	180840000	1.34378	4.1729e-07	rna-XM_042243952.1	DPP10
2	180800001	180840000	1.34378	4.1729e-07	rna-XM_042243953.1	DPP10
7	51260001	51300000	1.34125	4.4234e-07	rna-XM_027971797.2	TCF12
7	51260001	51300000	1.34125	4.4234e-07	rna-XM_027971798.2	TCF12
7	51260001	51300000	1.34125	4.4234e-07	rna-XM_027971799.2	TCF12
7	51260001	51300000	1.34125	4.4234e-07	rna-XM_042252402.1	TCF12
7	51260001	51300000	1.34125	4.4234e-07	rna-XM_042252403.1	TCF12
7	51260001	51300000	1.34125	4.4234e-07	rna-XM_042252404.1	TCF12
7	51260001	51300000	1.34125	4.4234e-07	rna-XM_042252405.1	TCF12
X	129720001	129760000	1.33804	4.7619e-07	rna-XM_004022470.4	SLC25A53
X	129720001	129760000	1.33804	4.7619e-07	rna-XM_042242068.1	SLC25A53
X	129720001	129760000	1.33804	4.7619e-07	rna-XM_042242069.1	SLC25A53
X	129720001	129760000	1.33804	4.7619e-07	rna-XM_042242070.1	SLC25A53
8	71100001	71140000	1.33299	5.3462e-07	rna-XM_012183068.4	ADGB
1	277660001	277700000	1.33004	5.7195e-07	rna-XM_004003423.5	KCNH8
1	107120001	107160000	1.32226	6.8251e-07	rna-XM_042255877.1	LOC121820608
3	99720001	99760000	1.32061	7.0855e-07	rna-XM_012173720.4	IL1R2
3	99720001	99760000	1.32061	7.0855e-07	rna-XM_042246372.1	IL1R2
3	99720001	99760000	1.32061	7.0855e-07	rna-XM_042246373.1	IL1R2
3	99720001	99760000	1.32061	7.0855e-07	rna-XM_042246374.1	IL1R2
2	30280001	30320000	1.31975	7.2249e-07	rna-XM_027964230.2	ERCC6L2
2	30280001	30320000	1.31975	7.2249e-07	rna-XM_027964231.2	ERCC6L2
2	30280001	30320000	1.31975	7.2249e-07	rna-XM_042243046.1	ERCC6L2
2	30280001	30320000	1.31975	7.2249e-07	rna-XM_042243047.1	ERCC6L2
2	30280001	30320000	1.31975	7.2249e-07	rna-XM_042243048.1	ERCC6L2
2	30280001	30320000	1.31975	7.2249e-07	rna-XM_042243049.1	ERCC6L2
2	30280001	30320000	1.31975	7.2249e-07	rna-XM_042243050.1	ERCC6L2
12	36720001	36760000	1.31773	7.5608e-07	rna-XM_004013678.4	METTL18
12	36720001	36760000	1.31773	7.5608e-07	rna-XM_012187251.4	C12H1orf112
12	42740001	42780000	1.31583	7.8921e-07	rna-XM_027975654.2	UBE4B
12	42740001	42780000	1.31583	7.8921e-07	rna-XM_027975655.2	UBE4B
12	42740001	42780000	1.31583	7.8921e-07	rna-XM_042257271.1	UBE4B
21	18060001	18100000	1.31362	8.2942e-07	rna-XM_012102275.4	LUZP2
21	18060001	18100000	1.31362	8.2942e-07	rna-XM_015103087.3	LUZP2
21	18060001	18100000	1.31362	8.2942e-07	rna-XM_042237695.1	LUZP2
1	31320001	31360000	1.30743	9.5294e-07	rna-XM_042248610.1	FYB2
19	39640001	39680000	1.30278	1.0571e-06	rna-XM_027958230.2	PTPRG
19	39640001	39680000	1.30278	1.0571e-06	rna-XM_027958231.2	PTPRG
19	39640001	39680000	1.30278	1.0571e-06	rna-XM_027958232.2	PTPRG
[truncated: 5,517 more rows]

## Sheet: Table S5
LOC105605780
LOC105605761
LOC114109056
[truncated: 266 more rows]

## Sheet: Table S6
TPK1
[truncated: 318 more rows]

[truncated: 4 more sheets: Table S7, Table S8, Table S9, Table S10]
